# Supplementary material for: Effects of short-chain fatty acids in inhibiting HDAC and activating p38 MAPK are critical for promoting B10 cell generation and function
Source: Cell Death Dis. 2021 Jun 7;12(6):582. doi: 10.1038/s41419-021-03880-9 (PMC8184914; doi:10.1038/s41419-021-03880-9)
Supplement: Supplementary file 2 — supplemental table [file 41419_2021_3880_MOESM2_ESM.xls]

## Sheet: full list of DEGs
geneID	geneSymbol	log2FoldChange	lfcSE	stat	pvalue	padj	Sample_Bu1	Sample_Bu2	Sample_Bu3	Sample_CK1	Sample_CK2	Sample_CK3
ENSMUST00000076922	Trim30a	-3.89556	0.103954	-37.4739	2.45094e-307	6.02466e-303	2.94648	2.88718	2.90339	4.11401	4.02557	4.11202
ENSMUST00000001008	Ccl3	3.42424	0.0991857	34.5236	3.55398e-261	4.36802e-257	4.64695	4.59127	4.6005	3.61945	3.52228	3.60089
ENSMUST00000024884	Eif2ak2	-3.73128	0.117946	-31.6355	1.20222e-219	9.85055e-216	2.36561	2.30471	2.34117	3.45891	3.41648	3.50355
ENSMUST00000020308	Ddit4	-2.86894	0.0989754	-28.9864	9.76877e-185	6.00315e-181	2.81424	2.83131	2.77414	3.70122	3.63891	3.67057
ENSMUST00000055071	Ifi27l2a	-4.24413	0.147165	-28.8394	6.89131e-183	3.3879e-179	2.38085	2.26351	2.37376	3.68765	3.5096	3.64402
ENSMUST00000025567	Fads2	-3.70362	0.136735	-27.0861	1.43688e-161	5.88664e-158	2.19973	2.16444	2.22554	3.36775	3.23796	3.32099
ENSMUST00000017783	Rab11fip4	3.86567	0.144852	26.687	6.65503e-157	2.33696e-153	3.38696	3.48988	3.50403	2.19512	2.3818	2.29873
ENSMUST00000167498	Gm6548	-3.54374	0.136691	-25.9251	3.46981e-148	1.06614e-144	2.06458	2.00171	2.12985	3.1497	3.1065	3.14737
ENSMUST00000160565	Ifi206	-6.53393	0.25272	-25.8544	2.17209e-147	5.93245e-144	1.21948	1.13641	1.15365	3.14665	3.0425	3.20994
ENSMUST00000001156	Cfp	-3.76243	0.154918	-24.2865	2.71988e-130	6.68573e-127	1.8093	1.85241	1.80364	2.97378	2.95872	2.93188
ENSMUST00000113306	B3gnt7	-3.67557	0.152781	-24.0578	6.91318e-128	1.54484e-124	2.03975	1.86341	1.92695	3.0788	3.06622	3.02104
ENSMUST00000042665	Parp14	-2.6543	0.112973	-23.4949	4.59935e-122	9.42139e-119	2.91408	2.86665	2.87738	3.71975	3.60977	3.71837
ENSMUST00000106112	Bnip3	-3.95847	0.171058	-23.1411	1.78496e-118	3.37509e-115	1.97704	1.71619	1.94135	3.06591	3.04478	3.13534
ENSMUST00000081933	Dtx3l	-2.54575	0.111089	-22.9163	3.19613e-116	5.61171e-113	2.60864	2.5238	2.5977	3.35217	3.31723	3.36315
ENSMUST00000005976	Tnfsf14	5.92973	0.260025	22.8045	4.14074e-115	6.78556e-112	2.91554	2.99132	2.92401	1.31854	1.06478	1.05682
ENSMUST00000026221	Scd2	-2.15873	0.0957829	-22.5378	1.77038e-112	2.71985e-109	3.81005	3.77483	3.70421	4.41632	4.41964	4.40923
ENSMUST00000019074	Ccl4	2.49166	0.111204	22.4062	3.42449e-111	4.95161e-108	4.22961	4.17635	4.14847	3.48647	3.36217	3.45063
ENSMUST00000165774	Gbp2	-3.50496	0.15953	-21.9706	5.50894e-107	7.52306e-104	2.30465	2.07759	2.1111	3.26612	3.17844	3.24588
ENSMUST00000043722	Lgals3bp	-5.06868	0.231978	-21.8498	7.80687e-106	1.01e-102	1.48272	1.32205	1.25632	2.96612	2.79516	2.8951
ENSMUST00000092584	Marcks	2.60371	0.119874	21.7204	1.31566e-104	1.61701e-101	3.59606	3.5425	3.51197	2.83217	2.76157	2.70027
ENSMUST00000118539	Cth	-3.31203	0.153617	-21.5603	4.23448e-103	4.95656e-100	2.44851	2.33507	2.27642	3.42788	3.26503	3.36158
ENSMUST00000217186	Gm6545	-3.01449	0.140451	-21.4629	3.4598e-102	3.86569e-99	2.53123	2.54578	2.47587	3.35889	3.37952	3.52153
ENSMUST00000039490	Tnfsf9	2.97397	0.140931	21.1023	7.57794e-99	8.09885e-96	3.09615	3.19736	3.15336	2.32758	2.23357	2.19727
ENSMUST00000059595	Prkca	2.42798	0.115072	21.0998	7.99149e-99	8.18495e-96	3.21193	3.27292	3.257	2.48539	2.5538	2.50819
ENSMUST00000027507	Pdcd1	2.70639	0.130859	20.6816	5.06907e-95	4.98411e-92	3.25867	3.27734	3.23548	2.33864	2.46416	2.50679
ENSMUST00000058845	Basp1	-3.03143	0.149018	-20.3428	5.38096e-92	5.08728e-89	2.3426	2.31057	2.28932	3.31255	3.12955	3.22117
ENSMUST00000022378	Ero1l	-2.0045	0.0990059	-20.2462	3.83424e-91	3.49072e-88	3.52899	3.52416	3.46597	4.08413	4.08414	4.1595
ENSMUST00000199183	Il6	-4.45878	0.221927	-20.0912	8.81493e-90	7.73856e-87	1.52051	1.37529	1.20801	2.74135	2.72438	2.723
ENSMUST00000016673	Il10	2.47823	0.123666	20.0397	2.48416e-89	2.10563e-86	4.66891	4.78924	4.71127	4.05752	3.9538	3.91618
ENSMUST00000028593	Prrg4	2.38464	0.119399	19.972	9.64891e-89	7.90599e-86	3.23744	3.23953	3.22431	2.47594	2.58329	2.47783
ENSMUST00000029709	Sh2d2a	2.44245	0.123884	19.7156	1.58546e-86	1.25717e-83	3.30702	3.30294	3.33626	2.662	2.51962	2.54818
ENSMUST00000102824	Ifit1	-3.41588	0.175259	-19.4904	1.32388e-84	1.01694e-81	2.21218	2.0431	2.16508	3.21297	3.03944	3.24331
ENSMUST00000026565	Ifitm3	-4.04267	0.208574	-19.3824	1.08629e-83	8.09152e-81	1.60766	1.60377	1.70996	2.94612	2.73688	2.87216
ENSMUST00000148810	Fam129a	-2.67819	0.13823	-19.3749	1.25638e-83	9.08324e-81	2.18692	2.22983	2.29771	3.09401	3.01741	3.02445
ENSMUST00000029071	Car13	-2.36435	0.124198	-19.0369	8.43988e-81	5.92745e-78	2.40981	2.48406	2.37201	3.15439	3.11108	3.14286
ENSMUST00000056071	Ifi209	-2.72463	0.14464	-18.8374	3.72841e-79	2.54578e-76	2.33156	2.31443	2.23763	3.14563	3.03131	3.16248
ENSMUST00000020522	Pfkl	-1.84951	0.0987373	-18.7317	2.73297e-78	1.81565e-75	3.12076	3.04454	3.05747	3.65908	3.62048	3.61618
ENSMUST00000093019	Fam83g	2.09672	0.112614	18.6187	2.2649e-77	1.46509e-74	3.11802	3.15898	3.16845	2.52692	2.51835	2.50819
ENSMUST00000019633	Cd70	4.58965	0.246567	18.6142	2.46547e-77	1.55394e-74	2.68271	2.64963	2.64126	1.31854	1.24087	1.2707
ENSMUST00000114900	Zc3hav1	-1.73994	0.0936985	-18.5695	5.66783e-77	3.48302e-74	3.24751	3.20037	3.20235	3.76959	3.70732	3.74419
ENSMUST00000042710	Smim3	-2.61899	0.143571	-18.2419	2.4012e-74	1.43961e-71	2.21218	2.1778	2.06392	2.94015	2.93984	2.95345
ENSMUST00000184540	Gm1966	-2.34586	0.128622	-18.2384	2.55645e-74	1.49619e-71	2.44708	2.53551	2.57085	3.215	3.18727	3.27406
ENSMUST00000043336	St8sia4	-1.81091	0.0994325	-18.2125	4.11064e-74	2.34985e-71	3.0939	3.11596	3.03523	3.60041	3.63092	3.65171
ENSMUST00000035842	Rassf4	2.1103	0.116703	18.0827	4.36008e-73	2.4358e-70	3.31017	3.36771	3.34937	2.77056	2.65584	2.69029
ENSMUST00000027131	Slc39a10	-2.21038	0.123057	-17.9623	3.84439e-72	2.09998e-69	2.71549	2.5731	2.61204	3.32331	3.2903	3.29532
ENSMUST00000054551	1110032F04Rik	-3.56018	0.200065	-17.7951	7.7156e-71	4.12298e-68	1.87802	1.81158	1.70184	2.96303	2.75201	2.88583
ENSMUST00000026150	Arhgap19	-2.14475	0.120843	-17.7481	1.78138e-70	9.31659e-68	2.64454	2.68459	2.63843	3.36345	3.24614	3.28866
ENSMUST00000005671	Igf1r	3.06586	0.172833	17.7388	2.1029e-70	1.07691e-67	2.88276	2.80355	2.8367	1.83217	2.01902	1.87875
ENSMUST00000085425	Isg15	-2.65693	0.149812	-17.7351	2.2488e-70	1.12812e-67	2.93362	2.76988	2.85204	3.74496	3.55368	3.65091
ENSMUST00000032198	Usp18	-5.58712	0.318107	-17.5637	4.67373e-69	2.2977e-66	0.964206	1.13641	0.977562	2.81866	2.54789	2.7397
ENSMUST00000028175	Cytip	-1.69804	0.0970653	-17.4938	1.59747e-68	7.69947e-66	3.14145	3.16444	3.09117	3.65961	3.61439	3.65848
ENSMUST00000141158	Adgrl1	2.32179	0.133393	17.4056	7.48572e-68	3.53859e-65	3.1044	3.01186	3.08068	2.32982	2.41373	2.35587
ENSMUST00000039516	Egln3	-5.01861	0.289408	-17.3409	2.30952e-67	1.07114e-64	1.96853	1.66789	1.83489	3.35847	3.28771	3.40085
ENSMUST00000033900	Rab20	-2.31819	0.136764	-16.9504	1.91299e-64	8.70799e-62	2.34078	2.32767	2.21056	3.00168	3.00967	2.97256
ENSMUST00000094216	Tlnrd1	-1.87405	0.110604	-16.9437	2.1409e-64	9.56826e-62	2.95499	2.9184	2.85723	3.50308	3.49088	3.43157
ENSMUST00000120087	Samd9l	-1.97608	0.116682	-16.9356	2.45664e-64	1.07833e-61	3.02791	3.03404	3.00695	3.58756	3.55986	3.69467
ENSMUST00000003469	Cd79a	-1.48981	0.0880387	-16.9223	3.0835e-64	1.32975e-61	3.77638	3.80162	3.76046	4.25934	4.19158	4.23138
ENSMUST00000119467	Gm12250	-3.60407	0.213145	-16.909	3.86159e-64	1.63658e-61	1.89363	1.56238	1.66776	2.87989	2.73918	2.81683
ENSMUST00000172753	Hspa1b	2.85499	0.171259	16.6706	2.14576e-62	8.93984e-60	2.98992	3.14897	3.21861	2.32308	2.22615	2.25598
ENSMUST00000034351	Rrad	-2.26968	0.137508	-16.5059	3.32815e-61	1.36349e-58	2.52769	2.44319	2.39917	3.20384	3.1101	3.10955
ENSMUST00000034469	Egln1	-1.61896	0.0995678	-16.2599	1.89972e-59	7.65524e-57	3.19106	3.1966	3.11142	3.67647	3.63929	3.6499
ENSMUST00000135243	Gpi1	-1.86427	0.114738	-16.2481	2.30333e-59	9.13194e-57	2.62885	2.67128	2.61002	3.19905	3.15878	3.23527
ENSMUST00000067925	Hmgb2	-1.53505	0.0945144	-16.2415	2.5668e-59	1.0015e-56	3.67212	3.6661	3.66169	4.16445	4.07089	4.14547
ENSMUST00000106307	Hivep3	1.84137	0.113456	16.2298	3.10665e-59	1.19319e-56	3.43696	3.54758	3.49844	2.95991	2.901	2.96384
ENSMUST00000034742	Ccnb2	-1.98268	0.122597	-16.1722	7.916e-59	2.99359e-56	2.8352	2.86449	2.76218	3.48273	3.37618	3.39255
ENSMUST00000001484	Tbx21	2.18903	0.135845	16.1142	2.02766e-58	7.5518e-56	3.49937	3.38878	3.37654	2.78564	2.68195	2.82025
ENSMUST00000188995	Ms4a4a	3.52077	0.218706	16.0982	2.62748e-58	9.63971e-56	2.64815	2.54124	2.61505	1.47115	1.56538	1.58363
ENSMUST00000026408	Gdf11	2.16476	0.134548	16.0891	3.04047e-58	1.09909e-55	2.98992	2.94619	2.96433	2.28282	2.37653	2.27788
ENSMUST00000110310	Dusp22	4.58293	0.284942	16.0837	3.31831e-58	1.18213e-55	2.48008	2.67465	2.58394	1.11896	1.26435	1.21955
ENSMUST00000070478	Sdc3	-2.50184	0.15583	-16.0549	5.28038e-58	1.85424e-55	2.40981	2.26781	2.3841	3.17204	3.01335	3.13336
ENSMUST00000071065	Nfil3	-1.75561	0.109707	-16.0027	1.22256e-57	4.23264e-55	2.85686	2.82245	2.7817	3.39022	3.31459	3.34197
ENSMUST00000031817	Herc6	-3.4952	0.218852	-15.9707	2.04621e-57	6.98583e-55	1.67178	1.5401	1.43996	2.65151	2.5467	2.6366
ENSMUST00000041331	Scd1	-1.40487	0.0884012	-15.8919	7.20574e-57	2.42636e-54	4.23077	4.20817	4.16274	4.59705	4.62722	4.6474
ENSMUST00000109308	Nfatc3	-1.48248	0.0935436	-15.848	1.4511e-56	4.8202e-54	3.24478	3.26974	3.20339	3.70639	3.66037	3.69148
ENSMUST00000055341	Gfod1	2.44431	0.154624	15.8081	2.7363e-56	8.96815e-54	3.00402	3.17754	3.14192	2.31854	2.387	2.42197
ENSMUST00000033049	Cox6a2	-6.9712	0.441839	-15.7777	4.43223e-56	1.43354e-53	0.742358	0.73847	0.454684	2.93299	2.55144	2.72639
ENSMUST00000005532	Nid1	2.45847	0.156454	15.7137	1.21831e-55	3.88925e-53	2.85295	2.99973	2.94276	2.17012	2.17312	2.24074
ENSMUST00000067443	Slfn5	-2.30804	0.147419	-15.6563	3.00947e-55	9.48408e-53	2.21463	2.16983	2.08137	2.86586	2.83131	2.86362
ENSMUST00000041374	Manea	-1.49339	0.0955788	-15.6247	4.93975e-55	1.53701e-52	2.86403	2.89633	2.87902	3.31371	3.34334	3.33098
ENSMUST00000036370	Tagap	1.56536	0.100571	15.5648	1.26301e-54	3.88075e-52	4.08534	4.0012	4.021	3.57634	3.52279	3.59612
ENSMUST00000071069	Trim30d	-3.86091	0.293969	-13.1337	2.11043e-39	3.90048e-37	2.21706	2.30862	1.9904	3.39676	3.31029	3.35028
ENSMUST00000046745	Tgtp2	-3.92392	0.255044	-15.3852	2.05658e-53	6.16499e-51	1.46936	1.28254	1.48271	2.70442	2.47696	2.59407
ENSMUST00000032194	Bhlhe40	-1.8053	0.117358	-15.3828	2.13625e-53	6.32665e-51	3.3539	3.39473	3.23954	3.90191	3.8778	3.852
ENSMUST00000005548	Hmox1	-1.56581	0.102154	-15.3279	4.97985e-53	1.45726e-50	2.91017	2.96636	2.89191	3.41691	3.39401	3.37431
ENSMUST00000212145	Gm32856	-1.81267	0.119124	-15.2167	2.74102e-52	7.92672e-50	2.66144	2.66959	2.56751	3.20739	3.17816	3.15625
ENSMUST00000166121	Phf11b	-2.17718	0.143456	-15.1766	5.05164e-52	1.44389e-49	2.91115	2.78704	2.75281	3.50665	3.38631	3.52798
ENSMUST00000218034	Gstt2	-2.037	0.134879	-15.1024	1.56168e-51	4.41236e-49	2.51566	2.49052	2.47587	3.18404	3.05489	3.07271
ENSMUST00000090726	Slc43a3	-1.65799	0.11008	-15.0617	2.89225e-51	8.07892e-49	3.44277	3.40028	3.41245	3.99093	3.86965	3.88301
ENSMUST00000098799	Ehd2	1.57082	0.104309	15.0592	3.00375e-51	8.29609e-49	3.19948	3.2249	3.19373	2.76077	2.71314	2.72554
ENSMUST00000030456	Nasp	-1.69836	0.112785	-15.0584	3.03999e-51	8.30289e-49	2.54854	2.57098	2.5539	3.08078	3.04059	3.0851
ENSMUST00000060747	Bhlha15	-2.15706	0.145336	-14.8419	7.84724e-50	2.1197e-47	2.11954	2.1393	2.17622	2.79183	2.82255	2.76824
ENSMUST00000165117	Cdk6	1.25067	0.0846913	14.7674	2.37756e-49	6.35247e-47	4.05986	4.05241	4.04116	3.68658	3.69715	3.63816
ENSMUST00000092956	Ahnak	3.92832	0.266167	14.7588	2.69914e-49	7.13416e-47	3.41012	3.61382	3.56212	2.23291	2.43585	2.36954
ENSMUST00000184842	Gm8995	-2.14939	0.14604	-14.7178	4.95718e-49	1.2963e-46	2.62412	2.74064	2.75208	3.26767	3.34315	3.44064
ENSMUST00000047812	Dpp4	-2.0502	0.139362	-14.7113	5.45095e-49	1.41042e-46	2.38416	2.44604	2.31402	3.04796	2.96514	2.98948
ENSMUST00000051395	Prr11	-1.52154	0.103861	-14.6497	1.35252e-48	3.46315e-46	3.0987	3.06583	3.05091	3.56715	3.47668	3.54241
ENSMUST00000023312	Alcam	1.68318	0.114929	14.6454	1.44161e-48	3.65321e-46	3.23582	3.19382	3.15654	2.65257	2.71557	2.69847
ENSMUST00000003964	Gys1	-1.97521	0.135768	-14.5485	5.97072e-48	1.49762e-45	2.31056	2.27207	2.32392	2.93686	2.89408	2.85741
ENSMUST00000103393	Igkv6	-1.22952	0.116363	-10.5662	4.2745e-26	4.13667e-24	3.04843	3.13029	3.16282	3.44666	3.47316	3.53499
ENSMUST00000034022	Sap30	-1.88378	0.131025	-14.3772	7.19263e-47	1.76802e-44	2.54055	2.54578	2.51159	3.14631	3.02103	3.12332
ENSMUST00000224027	Gm47242	-3.25071	0.226278	-14.366	8.45259e-47	2.05716e-44	1.58746	1.5731	1.40893	2.4931	2.46847	2.56197
ENSMUST00000142921	Xaf1	-6.92739	0.488913	-14.169	1.42605e-45	3.43664e-43	-0.0357936	0.261348	0.82266	2.56353	2.53826	2.62181
ENSMUST00000146802	Zbp1	-2.83708	0.200321	-14.1627	1.55992e-45	3.72275e-43	1.72008	1.77986	1.62102	2.58011	2.52089	2.59521
ENSMUST00000201831	Gm20559	-1.58138	0.111896	-14.1326	2.39206e-45	5.65377e-43	2.84388	2.75759	2.76075	3.2743	3.23699	3.28354
ENSMUST00000030724	Sesn2	-1.25875	0.0893838	-14.0825	4.8662e-45	1.1392e-42	3.38085	3.40995	3.4086	3.81342	3.7685	3.75262
ENSMUST00000103387	Igkv8	0.602644	0.137518	4.38229	1.1744e-05	0.000148041	3.39039	3.25456	3.43225	3.2222	3.19964	3.12433
ENSMUST00000116436	Ahr	2.0065	0.14318	14.0138	1.28353e-44	2.94865e-42	3.58828	3.60682	3.51083	2.83147	3.02974	3.0115
ENSMUST00000089318	Gpr15	2.8409	0.20369	13.9472	3.27292e-44	7.44923e-42	2.6958	2.75201	2.63653	1.72102	1.97682	1.77886
ENSMUST00000176639	Cbx7	1.65334	0.118734	13.9248	4.47701e-44	1.00963e-41	3.02679	3.07091	3.09384	2.55433	2.59732	2.54691
ENSMUST00000174699	H2	-0.848784	0.349191	-2.43071	0.0150691	0.0729733	3.47489	3.3051	3.37982	3.79832	3.49372	3.59418
ENSMUST00000077290	Pdia4	-1.32968	0.0964984	-13.7793	3.39354e-43	7.51501e-41	3.51235	3.51384	3.4869	3.95206	3.8567	3.90056
ENSMUST00000054212	Rab11fip1	2.00027	0.145264	13.7699	3.8686e-43	8.49053e-41	2.94193	2.9288	2.93613	2.32082	2.41696	2.24331
ENSMUST00000026703	Bach1	1.51459	0.110416	13.7171	8.02078e-43	1.74477e-40	3.20175	3.21074	3.15046	2.69875	2.74223	2.75421
ENSMUST00000087328	Hspa1a	2.45625	0.18039	13.6163	3.2025e-42	6.90532e-40	2.63352	2.77055	2.78712	2.02655	1.95872	2.0022
ENSMUST00000030964	Cd38	-1.9084	0.140322	-13.6002	3.99526e-42	8.53977e-40	2.89363	2.74207	2.74099	3.41103	3.30366	3.39654
ENSMUST00000059037	Trim12c	-2.21487	0.16365	-13.5342	9.83073e-42	2.08318e-39	2.31639	2.1335	2.21056	2.94233	2.82696	2.90361
ENSMUST00000196513	Gm43430	1.82046	0.134842	13.5007	1.54894e-41	3.25423e-39	2.8987	2.96248	2.92793	2.4236	2.32405	2.39564
ENSMUST00000160674	Gm7592	-2.31233	0.171658	-13.4705	2.33166e-41	4.85717e-39	2.15454	2.07426	2.02678	2.85336	2.70658	2.78258
ENSMUST00000075602	Gm10282	-1.41092	0.104798	-13.4631	2.57758e-41	5.32433e-39	2.72987	2.73337	2.69689	3.15937	3.12799	3.14769
ENSMUST00000075444	Ddn	3.52502	0.262001	13.4542	2.90931e-41	5.95947e-39	2.47609	2.39329	2.46044	1.50218	1.16169	1.4304
ENSMUST00000080322	Oas1a	-4.97583	0.370824	-13.4183	4.72444e-41	9.59763e-39	1.54399	1.39168	1.67653	3.15838	2.89139	3.06036
ENSMUST00000026315	Dnase1l3	2.77288	0.206702	13.4149	4.94767e-41	9.96874e-39	2.66836	2.79601	2.78102	2.06917	1.85483	1.77886
ENSMUST00000066427	Sp100	-2.5721	0.192661	-13.3504	1.17805e-40	2.31661e-38	1.90869	1.80542	1.70996	2.61497	2.56538	2.58946
ENSMUST00000021201	Cpd	1.70808	0.127859	13.3591	1.04859e-40	2.07866e-38	3.06733	3.13785	3.08205	2.5096	2.62108	2.6076
ENSMUST00000024736	Sgo1	-1.37446	0.103356	-13.2984	2.36511e-40	4.61402e-38	2.83461	2.82955	2.79048	3.25963	3.2122	3.22441
ENSMUST00000048962	Kif4	-1.41853	0.106695	-13.2952	2.46773e-40	4.77632e-38	2.78111	2.76988	2.77344	3.24254	3.17816	3.18215
ENSMUST00000038287	Dusp5	-1.84963	0.139334	-13.2747	3.24393e-40	6.22961e-38	3.03053	3.25102	3.14724	3.69684	3.74352	3.68428
ENSMUST00000028111	Il2ra	1.18316	0.0895031	13.2192	6.79521e-40	1.29483e-37	4.22742	4.2603	4.2457	3.91652	3.84166	3.90383
ENSMUST00000075418	Stard5	-1.49363	0.113082	-13.2084	7.84772e-40	1.48388e-37	2.75096	2.72375	2.77065	3.24363	3.15644	3.19123
ENSMUST00000067327	Cdkn1b	-1.64047	0.124365	-13.1908	9.91489e-40	1.86044e-37	2.44133	2.42421	2.42004	2.92288	2.89301	2.94993
ENSMUST00000049324	Flt3	-4.22368	0.322762	-13.086	3.95677e-39	7.25831e-37	1.88849	1.87413	1.74099	3.24769	2.97416	3.06581
ENSMUST00000043616	Zyg11b	-1.26568	0.0969583	-13.0539	6.03801e-39	1.09941e-36	3.16176	3.1666	3.09912	3.54466	3.50345	3.5249
ENSMUST00000027434	Armc9	-3.81781	0.293161	-13.0229	9.06559e-39	1.63854e-36	1.30663	1.07426	1.18168	2.39196	2.36941	2.2707
ENSMUST00000021649	Acot2	-1.85892	0.143049	-12.9949	1.30718e-38	2.34538e-36	2.20724	2.23678	2.21309	2.78719	2.73994	2.80712
ENSMUST00000097014	Tuba1a	-1.25192	0.0965257	-12.9698	1.81448e-38	3.21449e-36	3.22092	3.16199	3.19662	3.57444	3.5368	3.59874
ENSMUST00000033715	Nsdhl	-1.5149	0.116803	-12.9697	1.81772e-38	3.21449e-36	2.98291	2.91649	2.89559	3.41981	3.32663	3.41562
ENSMUST00000015484	Cybb	-1.33089	0.102745	-12.9533	2.25103e-38	3.95232e-36	3.87966	3.83177	3.78306	4.24298	4.18688	4.26804
ENSMUST00000111214	Ifi204	-5.02956	0.388421	-12.9487	2.38867e-38	4.16424e-36	0.918449	0.73847	0.755714	2.38614	2.21859	2.35785
ENSMUST00000020579	Hmmr	-1.2219	0.0947756	-12.8926	4.95423e-38	8.57606e-36	3.34005	3.3461	3.2908	3.70714	3.65695	3.7163
ENSMUST00000017974	Dhx58	-3.61138	0.280488	-12.8753	6.19843e-38	1.06548e-35	1.60766	1.28254	1.15365	2.53114	2.387	2.50819
ENSMUST00000028259	Ifih1	-2.01446	0.157083	-12.8242	1.20037e-37	2.04905e-35	2.3426	2.26135	2.24473	2.96147	2.81102	2.88991
ENSMUST00000040912	Anln	-1.57506	0.123016	-12.8036	1.56436e-37	2.65197e-35	2.58016	2.53666	2.56863	3.06138	2.98123	3.06192
ENSMUST00000046929	Usp31	1.03551	0.0810991	12.7684	2.46066e-37	4.14284e-35	3.73726	3.71749	3.71068	3.4114	3.40489	3.41441
ENSMUST00000028846	Dusp2	1.35734	0.106606	12.7323	3.91074e-37	6.53945e-35	4.10619	4.16403	4.05815	3.75066	3.68187	3.67239
ENSMUST00000011526	Dhdh	-1.95748	0.154095	-12.7031	5.68326e-37	9.43921e-35	2.16833	2.25035	2.22798	2.78172	2.86926	2.75894
ENSMUST00000103015	Narf	-1.85219	0.145999	-12.6864	7.03878e-37	1.16121e-34	2.32023	2.4257	2.33359	2.93906	2.85424	2.9604
ENSMUST00000102476	B2m	-1.59533	0.126059	-12.6554	1.04394e-36	1.71073e-34	4.26131	4.15873	4.1905	4.76033	4.59118	4.68981
ENSMUST00000145680	Irf9	-2.50696	0.19849	-12.6302	1.43994e-36	2.34404e-34	1.74954	1.67632	1.82882	2.4931	2.50804	2.52864
ENSMUST00000006565	Cdc20	-1.70595	0.135107	-12.6267	1.50515e-36	2.43408e-34	2.5597	2.59075	2.53023	3.14153	3.00137	3.07004
ENSMUST00000022665	Rhobtb2	-1.38819	0.110037	-12.6156	1.73169e-36	2.78214e-34	2.84215	2.76514	2.78712	3.23541	3.18453	3.23027
ENSMUST00000106042	Ifitm1	2.66207	0.212095	12.5513	3.90927e-36	6.23986e-34	2.53123	2.48276	2.53986	1.80321	1.57666	1.74782
ENSMUST00000197962	Cenpa	-1.31891	0.105224	-12.5344	4.84072e-36	7.67676e-34	2.83402	2.77122	2.84621	3.21587	3.21194	3.21819
ENSMUST00000040110	Chst11	1.75312	0.13994	12.5277	5.26854e-36	8.30167e-34	3.01574	3.15372	3.08511	2.53671	2.52215	2.61749
ENSMUST00000025835	Cpt1a	1.77478	0.141783	12.5175	5.98685e-36	9.37342e-34	2.81363	2.85241	2.80234	2.24118	2.28006	2.33971
ENSMUST00000119103	Bco2	4.23644	0.339083	12.4938	8.06961e-36	1.25544e-33	2.27596	2.38356	2.27423	0.817933	1.18972	1.01543
ENSMUST00000052708	Ckap2l	-1.24342	0.099776	-12.4621	1.20158e-35	1.85761e-33	3.0663	3.09577	3.07897	3.48616	3.40753	3.46721
ENSMUST00000086399	Icam1	1.19861	0.0964707	12.4246	1.92071e-35	2.9508e-33	3.49209	3.50451	3.51336	3.18311	3.10353	3.13797
ENSMUST00000035301	Atp6v1g1	-1.32079	0.106414	-12.4118	2.25458e-35	3.44223e-33	3.08412	3.05163	3.03561	3.50158	3.4034	3.45539
ENSMUST00000103510	Ighv1	-1.07188	0.0864359	-12.4009	2.58492e-35	3.92221e-33	3.32347	3.32599	3.3603	3.67426	3.64054	3.6633
ENSMUST00000020497	Aldh1l2	-3.26481	0.264155	-12.3595	4.32998e-35	6.52976e-33	1.21948	1.4918	1.3755	2.36406	2.39722	2.31209
ENSMUST00000180252	Tmem151b	3.2055	0.261418	12.262	1.44955e-34	2.17265e-32	2.32214	2.44033	2.45613	1.40151	1.32802	1.57173
ENSMUST00000214037	Gm49759	-1.13225	0.0924783	-12.2434	1.82262e-34	2.71527e-32	3.34586	3.37211	3.36885	3.65961	3.72997	3.71691
ENSMUST00000025211	Mzb1	-1.59169	0.130273	-12.2182	2.48637e-34	3.68177e-32	2.43403	2.44033	2.41053	2.92344	2.85717	2.93867
ENSMUST00000045097	Gbp7	-2.62093	0.215355	-12.1703	4.47472e-34	6.58641e-32	1.82154	1.63242	1.87519	2.60208	2.48802	2.62821
ENSMUST00000171929	Cenpf	-1.37078	0.113155	-12.1142	8.87873e-34	1.2991e-31	2.841	2.92505	2.83308	3.28183	3.24971	3.30989
ENSMUST00000027743	Stx6	1.23347	0.101897	12.1051	9.92765e-34	1.43548e-31	3.34151	3.35704	3.33948	3.01796	2.97012	2.93241
ENSMUST00000063694	Klf13	-1.18902	0.0983778	-12.0862	1.24864e-33	1.79489e-31	3.48834	3.49751	3.46962	3.80103	3.89739	3.82532
ENSMUST00000074408	Ifnlr1	4.98931	0.413934	12.0534	1.86133e-33	2.66008e-31	2.29462	2.25257	2.26086	0.942872	0.462717	0.793578
ENSMUST00000017153	Sdc4	-1.19555	0.0993329	-12.0358	2.30367e-33	3.27321e-31	3.08148	3.12764	3.12183	3.50353	3.4312	3.47452
ENSMUST00000019060	Csf2	5.34589	0.444309	12.0319	2.41492e-33	3.41155e-31	2.34622	2.26781	2.25632	0.738752	0.462717	0.793578
ENSMUST00000016231	Fli1	-1.44965	0.120503	-12.03	2.4718e-33	3.47196e-31	2.87536	2.85519	2.78238	3.32013	3.21808	3.28377
ENSMUST00000069837	Slit3	2.47905	0.206325	12.0152	2.95488e-33	4.12692e-31	2.52769	2.57522	2.46186	1.77218	1.84892	1.69667
ENSMUST00000043726	Angptl6	-2.34372	0.195086	-12.0138	3.00794e-33	4.1773e-31	2.01728	1.87413	2.04575	2.78564	2.632	2.6366
ENSMUST00000024857	Lbh	1.16824	0.0972593	12.0116	3.08807e-33	4.26449e-31	4.24816	4.18939	4.1829	3.86423	3.80933	3.89101
ENSMUST00000033154	Plk1	-1.4731	0.122751	-12.0007	3.52197e-33	4.83651e-31	2.83869	2.74422	2.75644	3.27958	3.19215	3.19898
ENSMUST00000146304	Gm11998	2.21377	0.184886	11.9737	4.88011e-33	6.66434e-31	2.62507	2.58666	2.63077	2.01291	1.82445	1.98856
ENSMUST00000038552	Coro7	-1.87199	0.15718	-11.9098	1.05193e-32	1.42859e-30	2.31639	2.18821	2.15075	2.79945	2.79448	2.76978
ENSMUST00000180086	H1f0	-1.50424	0.12642	-11.8987	1.20137e-32	1.62258e-30	2.67937	2.64874	2.74841	3.17998	3.08631	3.16894
ENSMUST00000035155	Rab6b	2.27876	0.191798	11.8811	1.48453e-32	1.99406e-30	2.92133	2.68048	2.81135	2.189	2.10287	2.09097
ENSMUST00000201159	Gm42547	-1.89434	0.15949	-11.8775	1.54951e-32	2.07002e-30	2.09775	2.22277	2.22308	2.75911	2.79381	2.70827
ENSMUST00000044833	Oas3	-6.51244	0.54846	-11.874	1.61471e-32	2.14547e-30	1.32593	0.805416	0.880652	3.14936	2.89139	3.01018
ENSMUST00000043484	Reep2	3.2314	0.272213	11.8708	1.67789e-32	2.21743e-30	2.26956	2.37862	2.47725	1.40151	1.44799	1.37716
ENSMUST00000035799	Fgl2	-2.84847	0.240164	-11.8605	1.89788e-32	2.49475e-30	3.03239	2.84284	2.84797	3.82837	3.72691	3.76222
ENSMUST00000059588	Pdp2	-1.09153	0.0921649	-11.8432	2.3336e-32	3.05118e-30	3.01459	3.0355	3.02833	3.35344	3.33797	3.37241
ENSMUST00000183952	Tmem185b	1.22728	0.103831	11.82	3.07635e-32	4.00105e-30	3.27532	3.22772	3.20929	2.87484	2.87546	2.85616
ENSMUST00000110031	Auh	-1.64189	0.18999	-8.642	5.52371e-18	3.18728e-16	2.19466	2.06069	1.95529	2.5687	2.58329	2.57533
ENSMUST00000181416	Pvt1	3.43938	0.292044	11.7769	5.1345e-32	6.60792e-30	2.27807	2.25257	2.30184	1.21587	1.32802	1.16156
ENSMUST00000103410	Igkc	-0.952023	0.0810632	-11.7442	7.56232e-32	9.66433e-30	4.66003	4.67892	4.71984	4.97721	4.96721	4.97623
ENSMUST00000091789	Mbp	1.41386	0.120391	11.7439	7.58804e-32	9.66433e-30	3.19695	3.29175	3.2452	2.86195	2.76375	2.83167
ENSMUST00000194102	Fcrl5	-1.90457	0.162205	-11.7417	7.78589e-32	9.8652e-30	2.16833	2.26135	2.07447	2.75828	2.74147	2.7454
ENSMUST00000089017	Fndc3a	-1.26028	0.107355	-11.7394	8.00291e-32	1.00882e-29	2.75096	2.76446	2.70592	3.12898	3.10386	3.1287
ENSMUST00000005185	Cstb	-1.30023	0.110792	-11.7358	8.3563e-32	1.04799e-29	3.17984	3.14102	3.18331	3.62524	3.50817	3.53774
ENSMUST00000004327	G6pdx	-1.10309	0.0945707	-11.6642	1.94218e-31	2.41115e-29	2.91408	2.91311	2.89769	3.24553	3.23869	3.2371
ENSMUST00000103141	Ikzf3	0.75736	0.0859294	8.81374	1.21038e-18	7.41952e-17	3.48782	3.50993	3.47931	3.27227	3.26389	3.25747
ENSMUST00000027303	Imp4	1.14452	0.0983749	11.6342	2.76025e-31	3.39248e-29	3.27213	3.30136	3.28677	2.91136	2.94891	2.96482
ENSMUST00000011896	Pgam1	-1.13028	0.0977904	-11.5582	6.70966e-31	8.20547e-29	3.2785	3.24655	3.18681	3.58348	3.56936	3.58468
ENSMUST00000103321	Igkv1	-0.720433	0.0877614	-8.20899	2.2305e-16	1.12122e-14	3.55572	3.61613	3.59509	3.80701	3.78837	3.82364
ENSMUST00000166912	Phf11c	-1.99388	0.173378	-11.5002	1.3164e-30	1.59402e-28	2.04339	2.00564	2.10141	2.67325	2.57888	2.69576
ENSMUST00000049519	Irgm1	-2.21827	0.192958	-11.4961	1.37995e-30	1.66278e-28	1.81546	1.84113	1.84089	2.53254	2.44044	2.52328
ENSMUST00000032909	Pde3b	-1.2351	0.107493	-11.4901	1.47973e-30	1.77431e-28	2.90273	2.9761	2.88228	3.30625	3.2794	3.29646
ENSMUST00000022623	Trim35	-1.03261	0.0900413	-11.4681	1.90726e-30	2.27585e-28	3.23185	3.21728	3.17594	3.5228	3.52329	3.51346
ENSMUST00000094077	Kdm6b	1.17674	0.102776	11.4496	2.3633e-30	2.80639e-28	4.05248	4.16771	4.13761	3.7807	3.7439	3.77766
ENSMUST00000029936	Gbp2b	-2.70521	0.236301	-11.4481	2.40218e-30	2.83884e-28	1.8093	1.66789	1.46892	2.50813	2.42493	2.51785
ENSMUST00000150649	Ifi213	-5.90553	0.519339	-11.3713	5.81417e-30	6.83446e-28	0.663176	0.261348	0.454684	2.35365	2.14995	2.27788
ENSMUST00000033341	Tub	3.98497	0.350454	11.3709	5.8388e-30	6.83446e-28	2.18431	2.24362	2.21309	1.15373	0.830694	1.01543
ENSMUST00000015998	Cd5l	2.53708	0.223292	11.3621	6.45429e-30	7.5191e-28	2.49184	2.45863	2.47032	1.5169	1.74147	1.81477
ENSMUST00000021056	Scn4a	2.57535	0.226969	11.3467	7.70006e-30	8.92807e-28	2.40981	2.5401	2.44591	1.79566	1.58766	1.67819
ENSMUST00000028683	Pdia3	-1.14523	0.100999	-11.339	8.40566e-30	9.70044e-28	3.54307	3.55383	3.497	3.92751	3.83094	3.86638
ENSMUST00000013851	Tnfaip8l2	-1.6606	0.146646	-11.3239	9.99139e-30	1.14766e-27	2.39718	2.45863	2.32781	2.95465	2.86066	2.87276
ENSMUST00000096232	Cebpd	-2.45621	0.217402	-11.298	1.34199e-29	1.5343e-27	1.95543	1.9048	1.63077	2.63748	2.58219	2.55199
ENSMUST00000025236	Stard4	-1.22327	0.108642	-11.2596	2.07658e-29	2.36317e-27	3.47729	3.43845	3.3685	3.81225	3.7503	3.82954
ENSMUST00000103354	Igkv4	-1.07786	0.0959941	-11.2284	2.95849e-29	3.35127e-27	3.03682	3.05549	3.00205	3.36959	3.36272	3.33661
ENSMUST00000076212	Abtb2	1.07137	0.0954363	11.2261	3.03725e-29	3.42471e-27	3.36492	3.37227	3.33397	3.04367	3.00926	3.05086
ENSMUST00000101492	Dennd11	-1.14773	0.102472	-11.2004	4.05809e-29	4.55488e-27	3.41859	3.50822	3.399	3.78766	3.79871	3.78384
ENSMUST00000089398	Il2rb	1.16182	0.103915	11.1805	5.08142e-29	5.67757e-27	3.16751	3.13175	3.14072	2.79337	2.8181	2.77886
ENSMUST00000135552	Slc25a19	-2.1033	0.188271	-11.1717	5.6125e-29	6.24258e-27	1.88328	1.86341	1.79711	2.47911	2.47975	2.48964
ENSMUST00000006669	Pdk1	-2.5841	0.231535	-11.1607	6.34621e-29	7.02685e-27	1.53241	1.65051	1.53386	2.32534	2.36761	2.36761
ENSMUST00000076352	Serpinb1a	-1.8757	0.168154	-11.1546	6.79684e-29	7.49207e-27	2.22188	2.06412	2.12058	2.69779	2.6632	2.75023
ENSMUST00000020023	Reep3	1.12913	0.101394	11.136	8.37627e-29	9.19184e-27	3.59106	3.601	3.55402	3.29385	3.2057	3.2236
ENSMUST00000112751	Bcl2	-1.22471	0.110114	-11.1222	9.77755e-29	1.06819e-26	3.25021	3.23053	3.15017	3.62648	3.56378	3.54933
ENSMUST00000108151	Zbtb32	-1.36642	0.123047	-11.1049	1.1881e-28	1.29224e-26	3.4665	3.46014	3.47752	3.97347	3.80494	3.84144
ENSMUST00000172946	Mapk6	1.59007	0.143221	11.1022	1.22386e-28	1.32528e-26	2.80868	2.77523	2.77552	2.26509	2.28445	2.36761
ENSMUST00000028858	Bub1	-1.42981	0.129164	-11.0697	1.75898e-28	1.89638e-26	2.74954	2.70617	2.64032	3.14461	3.06946	3.17409
ENSMUST00000054776	Plekhf2	-1.06795	0.0966882	-11.0453	2.30963e-28	2.47917e-26	3.20575	3.18769	3.17759	3.54547	3.46876	3.51854
ENSMUST00000005066	Map2k1	-1.06508	0.0964646	-11.0411	2.41958e-28	2.5859e-26	3.22666	3.18173	3.17622	3.54547	3.48363	3.51717
ENSMUST00000086975	Gpr55	1.67536	0.151794	11.037	2.53312e-28	2.69553e-26	3.09966	3.19836	3.12647	2.50665	2.70576	2.67819
ENSMUST00000114246	Fzd7	-3.14258	0.284804	-11.0342	2.61433e-28	2.76995e-26	1.44133	1.46547	1.15365	2.2273	2.3989	2.32078
ENSMUST00000095724	Ercc6l2	-1.7055	0.154904	-11.0101	3.41745e-28	3.60533e-26	2.53241	2.36686	2.39254	3.00733	2.9052	2.93241
ENSMUST00000044405	Lpar6	-2.30625	0.209749	-10.9953	4.02706e-28	4.23031e-26	1.90373	1.73847	1.76995	2.56353	2.4312	2.50958
ENSMUST00000123019	Tmem140	-1.93876	0.176726	-10.9704	5.30199e-28	5.54588e-26	2.01342	2.02478	2.09151	2.67021	2.5467	2.65789
ENSMUST00000108493	Dact3	2.31195	0.211227	10.9453	6.99534e-28	7.28612e-26	2.40037	2.42122	2.49211	1.76406	1.68457	1.77886
ENSMUST00000029515	S100a11	-0.977069	0.0893326	-10.9374	7.63339e-28	7.88388e-26	3.31774	3.28645	3.34529	3.62355	3.61214	3.59772
ENSMUST00000099269	Cd93	-1.69114	0.155133	-10.9012	1.1376e-27	1.17001e-25	2.15454	2.20336	2.15941	2.65573	2.65677	2.72976
ENSMUST00000023453	Sdf2l1	-1.49469	0.137317	-10.8849	1.36043e-27	1.39337e-25	2.91213	2.91359	2.8208	3.42072	3.25813	3.30813
ENSMUST00000090543	Nr1d2	1.60542	0.147699	10.8695	1.61106e-27	1.64321e-25	2.76217	2.76446	2.71713	2.30223	2.28445	2.20295
ENSMUST00000102518	Ece1	0.994523	0.0916233	10.8545	1.89887e-27	1.92877e-25	3.3491	3.35774	3.33664	3.06672	3.03906	3.0395
ENSMUST00000085701	Tecpr1	-1.8209	0.168737	-10.7913	3.78223e-27	3.82596e-25	2.20225	2.10645	2.1111	2.75828	2.66864	2.63556
ENSMUST00000125366	H13	1.64345	0.152608	10.7691	4.81911e-27	4.85485e-25	2.70772	2.74494	2.70184	2.15037	2.25511	2.25598
ENSMUST00000029275	Il2	6.29379	0.587081	10.7205	8.15783e-27	8.1848e-25	3.64318	3.56541	3.57063	1.94287	1.24087	1.65888
ENSMUST00000102826	Ifit2	-2.39621	0.223968	-10.6989	1.0297e-26	1.0289e-24	2.06112	2.05723	1.81641	2.72102	2.56766	2.8182
ENSMUST00000225029	BC147527	-5.27149	0.492858	-10.6958	1.06542e-26	1.06028e-24	0.265236	0.659288	0.755714	2.23844	1.99843	2.28727
ENSMUST00000051377	Dpy19l3	1.19968	0.112535	10.6605	1.55734e-26	1.54359e-24	3.38843	3.28295	3.30328	2.9488	2.96605	2.98298
ENSMUST00000045102	Gipc3	2.47317	0.232342	10.6445	1.84921e-26	1.82552e-24	2.37075	2.51541	2.3942	1.78014	1.60885	1.65888
ENSMUST00000032359	Aebp2	1.17939	0.110822	10.6423	1.89487e-26	1.86311e-24	3.1864	3.14216	3.12801	2.83427	2.78974	2.76748
ENSMUST00000189288	F730311O21Rik	-2.35943	0.222228	-10.6172	2.47917e-26	2.42791e-24	1.77039	1.55138	1.71793	2.409	2.39553	2.39383
ENSMUST00000013304	Atp6v0d1	-1.0142	0.0958798	-10.5778	3.77684e-26	3.68407e-24	3.31927	3.28992	3.28184	3.64162	3.56435	3.59863
ENSMUST00000053686	Uck2	1.0015	0.0947641	10.5684	4.17707e-26	4.05836e-24	3.48977	3.48756	3.4468	3.19965	3.17593	3.14383
ENSMUST00000222072	Gm47418	-1.74469	0.165407	-10.5479	5.19718e-26	5.00988e-24	2.03609	2.12169	2.1111	2.62637	2.57443	2.64586
ENSMUST00000210097	5830408C22Rik	-3.36325	0.318901	-10.5464	5.27979e-26	5.06963e-24	1.1403	1.16444	1.23283	2.14359	2.28445	2.1327
ENSMUST00000017851	Serinc3	-0.97468	0.092423	-10.5459	5.30861e-26	5.07747e-24	4.13503	4.15991	4.11001	4.46354	4.38143	4.43767
ENSMUST00000105321	Nfic	2.35859	0.223736	10.5419	5.53871e-26	5.27701e-24	2.42959	2.52022	2.44591	1.86586	1.77093	1.59521
ENSMUST00000162798	Aig1	1.33894	0.133878	10.0012	1.50562e-23	1.27619e-21	3.38383	3.32879	3.34529	3.04496	2.86066	2.92552
ENSMUST00000201493	Gm43197	-1.41259	0.134429	-10.508	7.93171e-26	7.49882e-24	2.53005	2.49814	2.49739	2.92571	2.87434	2.99406
ENSMUST00000054674	Hjurp	-1.01681	0.0976877	-10.4087	2.26201e-25	2.13036e-23	3.51358	3.5009	3.49634	3.86116	3.80084	3.76152
ENSMUST00000138380	Slc15a3	4.47312	0.430217	10.3973	2.54956e-25	2.39202e-23	2.04339	2.18303	2.17346	0.641842	0.684566	0.96967
ENSMUST00000075317	Pdzd2	4.12316	0.396907	10.3882	2.80489e-25	2.62156e-23	2.05411	2.25257	2.18708	0.516903	1.09954	0.96967
ENSMUST00000034087	Snx20	-1.34171	0.129243	-10.3813	3.01586e-25	2.80806e-23	2.78243	2.80105	2.69772	3.23039	3.13451	3.1277
ENSMUST00000000724	Kat2b	-2.04237	0.196965	-10.3692	3.42302e-25	3.17514e-23	1.9136	1.88974	1.79048	2.46629	2.44196	2.53526
ENSMUST00000005256	Ndrg1	-1.12803	0.108987	-10.3501	4.17967e-25	3.86242e-23	2.83753	2.83538	2.78779	3.18931	3.16601	3.12365
ENSMUST00000043069	Cyth4	-1.01419	0.0980145	-10.3473	4.30248e-25	3.96102e-23	3.25021	3.18355	3.2201	3.54885	3.48939	3.53209
ENSMUST00000062405	Rasd1	-3.70139	0.358401	-10.3275	5.29289e-25	4.85465e-23	1.19466	1.07426	1.09151	2.06509	2.40224	2.17379
ENSMUST00000053760	Utp14b	-1.31043	0.126969	-10.3208	5.6732e-25	5.18412e-23	2.80682	2.71237	2.7195	3.15138	3.08424	3.18715
ENSMUST00000041466	Zbed5	1.8016	0.174635	10.3163	5.94465e-25	5.41206e-23	2.68519	2.67549	2.54811	2.10424	2.09281	2.09821
ENSMUST00000000080	Klf6	1.05198	0.102325	10.2808	8.60173e-25	7.80218e-23	3.73858	3.64002	3.64929	3.35826	3.35555	3.37088
ENSMUST00000088248	Ube2c	-1.74914	0.17131	-10.2104	1.782e-24	1.61042e-22	2.48403	2.50686	2.3841	3.10461	2.9031	2.92871
ENSMUST00000080281	Rpl15	1.1636	0.114055	10.2021	1.94022e-24	1.74698e-22	3.35106	3.33009	3.24987	2.97378	2.92412	2.9867
ENSMUST00000033427	Sash3	-0.966134	0.0947103	-10.2009	1.96362e-24	1.7616e-22	3.78794	3.75173	3.72044	4.07677	4.00409	4.05138
ENSMUST00000191142	Nop58	1.97213	0.193501	10.1918	2.15658e-24	1.92767e-22	2.46527	2.41971	2.48811	1.87863	1.83069	1.88466
ENSMUST00000115390	Ccnf	-1.45456	0.143076	-10.1664	2.80177e-24	2.4953e-22	2.47475	2.55471	2.50261	3.02251	2.93303	2.88289
ENSMUST00000023147	Ciita	-1.47148	0.144905	-10.1548	3.15573e-24	2.80039e-22	2.32404	2.36344	2.32781	2.81866	2.71718	2.8036
ENSMUST00000034905	Gclc	-0.934827	0.0921049	-10.1496	3.3274e-24	2.94212e-22	3.13798	3.16957	3.14221	3.40415	3.44544	3.44372
ENSMUST00000110167	Ndufa13	-1.25531	0.124228	-10.1049	5.25456e-24	4.62947e-22	2.83049	2.7499	2.79711	3.23485	3.12485	3.14769
ENSMUST00000029385	Serp1	-1.0839	0.107302	-10.1014	5.44654e-24	4.78064e-22	4.19478	4.2093	4.12459	4.55777	4.44637	4.50092
ENSMUST00000054002	Socs3	-1.25437	0.124182	-10.1011	5.46504e-24	4.78064e-22	3.22855	3.13467	3.08341	3.55711	3.47471	3.55551
ENSMUST00000205403	2310043P16Rik	-1.25342	0.124291	-10.0845	6.46763e-24	5.63761e-22	2.60568	2.61928	2.54694	2.92796	3.00012	2.9759
ENSMUST00000022901	Rrm2b	-1.08245	0.107361	-10.0823	6.61577e-24	5.74637e-22	2.8299	2.80604	2.76925	3.14869	3.10551	3.13004
ENSMUST00000076623	Arap2	-1.0704	0.106362	-10.0637	7.99582e-24	6.92061e-22	2.86621	2.91068	2.88228	3.18436	3.1908	3.24893
ENSMUST00000197679	Il6ra	2.81436	0.27996	10.0527	8.93556e-24	7.70684e-22	2.16011	2.35477	2.32392	1.50218	1.36581	1.44679
ENSMUST00000023531	Hcls1	-1.10793	0.110394	-10.0361	1.05732e-23	9.08743e-22	3.18744	3.12793	3.13046	3.54043	3.43585	3.46629
ENSMUST00000038845	Cd53	-1.01717	0.101568	-10.0147	1.31343e-23	1.12102e-21	4.39231	4.34181	4.30806	4.69833	4.60448	4.65709
ENSMUST00000046383	Tnfsf10	-2.5744	0.257213	-10.0088	1.39438e-23	1.18599e-21	1.74236	1.56238	1.46892	2.34081	2.30988	2.47633
ENSMUST00000113265	Foxp4	1.78755	0.178912	9.99124	1.66487e-23	1.40633e-21	2.62979	2.65667	2.66241	2.16036	2.17593	1.96967
ENSMUST00000006762	Snai3	1.80279	0.180671	9.97831	1.89668e-23	1.59665e-21	2.58642	2.62777	2.56189	2.1332	1.95408	2.04885
ENSMUST00000021413	Nfkbia	1.07481	0.107926	9.95874	2.30976e-23	1.93776e-21	3.87323	3.82949	3.82575	3.58447	3.45996	3.50609
ENSMUST00000045748	Pdk3	-1.11596	0.112303	-9.93698	2.8742e-23	2.38875e-21	2.82514	2.85629	2.78847	3.16883	3.11786	3.19094
ENSMUST00000112533	Ly75	-1.94086	0.195319	-9.9369	2.8765e-23	2.38875e-21	2.3516	2.31825	2.15654	2.99161	2.8025	2.77736
ENSMUST00000138166	Bbx	-1.15375	0.116199	-9.92904	3.11249e-23	2.57603e-21	2.61159	2.58045	2.57085	2.9341	2.92161	2.94993
ENSMUST00000103242	Tmem97	-1.10606	0.111679	-9.90393	4.0024e-23	3.30004e-21	3.20972	3.15456	3.14753	3.56392	3.45232	3.48993
ENSMUST00000201431	Hsph1	1.78468	0.180205	9.90364	4.01412e-23	3.30004e-21	2.51443	2.61353	2.64502	2.00827	2.09619	2.06075
ENSMUST00000103467	Ighv14	-1.42135	0.143578	-9.89952	4.18281e-23	3.42726e-21	2.73136	2.81462	2.91206	3.18311	3.29714	3.27166
ENSMUST00000086084	Tnfsf18	5.38289	0.543821	9.89828	4.23512e-23	3.45859e-21	2.87	2.66704	2.75281	0.994025	0.830694	1.41337
ENSMUST00000118152	Cbx5	-0.861478	0.0870827	-9.89265	4.48027e-23	3.64668e-21	3.59545	3.55327	3.54459	3.8444	3.80422	3.82357
ENSMUST00000048655	Dusp10	-1.32218	0.133744	-9.8859	4.79237e-23	3.88783e-21	2.40512	2.39648	2.34492	2.76814	2.79918	2.7751
ENSMUST00000069620	Per2	0.994232	0.100669	9.87624	5.2777e-23	4.26748e-21	3.19568	3.15316	3.19108	2.87989	2.89085	2.87216
ENSMUST00000110819	Hdac9	-1.68135	0.170405	-9.8668	5.79822e-23	4.67299e-21	2.44993	2.58253	2.50648	3.13843	2.9276	2.97303
ENSMUST00000067476	Spcs3	-0.884752	0.0898862	-9.84302	7.34717e-23	5.90199e-21	3.80887	3.79639	3.73889	4.05249	4.0264	4.06654
ENSMUST00000021311	Kif18b	-0.958386	0.0977394	-9.80553	1.06589e-22	8.53437e-21	3.11219	3.08872	3.07063	3.41398	3.3537	3.36838
ENSMUST00000068792	Tmem245	0.86074	0.087919	9.79016	1.24105e-22	9.90463e-21	3.64743	3.68672	3.69731	3.40151	3.436	3.41734
ENSMUST00000075637	Ptpn3	4.18642	0.427995	9.78147	1.35228e-22	1.07574e-20	2.15173	2.16172	2.01499	0.516903	1.13172	0.617487
ENSMUST00000053364	Aspm	-1.07588	0.110102	-9.7716	1.49078e-22	1.18209e-20	2.71702	2.72747	2.70184	3.01013	3.04174	3.06465
ENSMUST00000107802	Trim59	-1.43306	0.147123	-9.74053	2.02488e-22	1.59531e-20	2.8124	2.74064	2.60595	3.20055	3.12168	3.15246
ENSMUST00000124624	Cd44	1.70087	0.450753	3.7734	0.00016104	0.00155663	2.68271	2.98275	2.91508	2.514	2.13788	2.36761
ENSMUST00000116621	Ndufb11	-1.06221	0.109268	-9.72106	2.45214e-22	1.91962e-20	3.06181	3.02739	3.01018	3.3937	3.29501	3.36606
ENSMUST00000026662	Cbx2	1.62693	0.167447	9.71609	2.57471e-22	2.00917e-20	2.60963	2.60476	2.53747	2.12614	2.06114	2.09821
ENSMUST00000167323	Apold1	-4.53515	0.469762	-9.65415	4.72048e-22	3.67196e-20	1.45557	0.960318	1.23283	2.47594	2.69146	2.68007
ENSMUST00000065134	Ier5l	-1.72687	0.179076	-9.64326	5.24944e-22	4.05775e-20	2.13447	2.0431	2.02678	2.56483	2.5419	2.6569
ENSMUST00000097739	Pgap1	1.10267	0.114431	9.63613	5.62687e-22	4.32232e-20	3.2466	3.32524	3.2452	2.90072	2.93839	2.98298
ENSMUST00000073316	Foxm1	-1.11234	0.115676	-9.61601	6.84321e-22	5.24028e-20	2.69821	2.68705	2.67566	3.06591	2.99505	3.00175
ENSMUST00000031170	Cenpc1	-0.925607	0.0963148	-9.61023	7.23839e-22	5.52568e-20	3.16697	3.12645	3.10661	3.41103	3.39162	3.43456
ENSMUST00000231053	Ddx17	-0.963266	0.100276	-9.60612	7.53352e-22	5.73317e-20	3.00163	2.974	2.97669	3.23954	3.30387	3.27669
ENSMUST00000091628	Atxn1	0.929275	0.0968401	9.59597	8.31286e-22	6.30674e-20	3.50964	3.51481	3.50545	3.24036	3.26549	3.18037
ENSMUST00000049948	Asrgl1	-1.38285	0.14445	-9.57317	1.03678e-21	7.84156e-20	2.40512	2.45308	2.32392	2.83566	2.77518	2.82834
ENSMUST00000025542	Psat1	1.10174	0.115123	9.57018	1.06717e-21	8.04664e-20	2.96421	2.95683	2.95847	2.66096	2.62007	2.60201
ENSMUST00000032259	Cd69	0.983526	0.102826	9.56494	1.12272e-21	8.43962e-20	3.93539	3.9503	3.92313	3.68775	3.56959	3.65551
ENSMUST00000021164	Pimreg	-2.33975	0.244631	-9.56438	1.12872e-21	8.45885e-20	1.8093	1.70068	1.54576	2.47594	2.41535	2.30098
ENSMUST00000103134	Ccr7	-1.02157	0.107058	-9.54222	1.3981e-21	1.04458e-19	4.03748	4.10449	4.04337	4.43416	4.31961	4.34912
ENSMUST00000085040	Gpr171	-1.02123	0.107064	-9.53852	1.4488e-21	1.07918e-19	3.19568	3.10177	3.09483	3.4316	3.43322	3.45681
ENSMUST00000066987	Galnt10	1.76669	0.185552	9.52128	1.71065e-21	1.27038e-19	2.57166	2.54691	2.47587	1.98917	2.06478	1.93971
ENSMUST00000189220	Agfg1	0.959594	0.100901	9.51021	1.9027e-21	1.40874e-19	3.42989	3.36137	3.36584	3.0788	3.09416	3.11991
ENSMUST00000110551	Sord	1.21512	0.127842	9.50488	2.00285e-21	1.47844e-19	2.92372	2.95154	2.93277	2.61957	2.50542	2.58009
ENSMUST00000025053	Mllt1	0.861817	0.0907177	9.49998	2.09925e-21	1.54496e-19	3.48127	3.45697	3.43408	3.20085	3.21065	3.18333
ENSMUST00000012587	Kif11	-0.907187	0.0956598	-9.48347	2.45964e-21	1.80479e-19	3.59778	3.58901	3.55367	3.8613	3.80507	3.89043
ENSMUST00000163139	Plxna1	-1.23782	0.130745	-9.46744	2.86781e-21	2.09803e-19	2.41752	2.43744	2.38068	2.79413	2.78563	2.77585
ENSMUST00000045026	Spag5	-1.49905	0.158368	-9.46564	2.91774e-21	2.12822e-19	2.31831	2.20336	2.31202	2.78642	2.72119	2.68288
ENSMUST00000002436	Snx9	0.998728	0.105756	9.44368	3.5991e-21	2.61744e-19	4.33154	4.38473	4.35958	4.11773	3.99035	4.05824
ENSMUST00000022791	Fbxo4	-1.45435	0.154157	-9.43417	3.94112e-21	2.85772e-19	2.24296	2.22749	2.20028	2.68323	2.60677	2.69121
ENSMUST00000061455	Tent5c	-0.759862	0.0807191	-9.41366	4.79158e-21	3.46417e-19	3.83232	3.82364	3.78987	4.03052	4.05274	4.04961
ENSMUST00000148819	Osgin2	-1.58194	0.168164	-9.40714	5.09817e-21	3.67502e-19	2.14318	2.16172	2.23763	2.61381	2.72832	2.62395
ENSMUST00000138602	Nfkb1	1.44563	0.153787	9.40021	5.44549e-21	3.9139e-19	2.93222	3.09258	3.07482	2.52122	2.63784	2.64074
ENSMUST00000192874	Arid5a	-1.80453	0.19249	-9.37466	6.93961e-21	4.97325e-19	1.87269	1.87413	1.98188	2.41999	2.47975	2.46413
ENSMUST00000176673	Uba7	-3.45957	0.37072	-9.33204	1.03852e-20	7.39939e-19	1.0056	0.960318	1.01896	1.98426	2.07196	2.04885
ENSMUST00000044691	Bag2	-1.85105	0.198373	-9.33115	1.04724e-20	7.43994e-19	2.01342	2.11261	1.88605	2.63417	2.52215	2.55072
ENSMUST00000066994	Zfp395	-1.72054	0.184574	-9.32169	1.14501e-20	8.11107e-19	2.15173	2.16172	1.99875	2.54898	2.67932	2.64586
ENSMUST00000007738	Hapln4	2.70598	0.290997	9.29898	1.41806e-20	1.00165e-18	2.15454	2.2846	2.1329	1.40151	1.34732	1.39564
ENSMUST00000102825	Ifit3	-2.51983	0.271117	-9.29427	1.48227e-20	1.044e-18	1.46936	1.59379	1.68513	2.4236	2.1815	2.40636
ENSMUST00000072097	Hsh2d	-2.43238	0.261936	-9.28616	1.59953e-20	1.12337e-18	1.66318	1.42272	1.48271	2.3046	2.20831	2.28494
ENSMUST00000046515	Nceh1	-1.04792	0.112881	-9.28342	1.64121e-20	1.14936e-18	2.94557	2.87572	2.8391	3.18373	3.21451	3.21463
ENSMUST00000051672	Bst2	-1.77279	0.191019	-9.2807	1.68374e-20	1.1758e-18	2.24524	2.20583	2.09151	2.81137	2.59838	2.72385
ENSMUST00000068031	Top2a	-0.879842	0.0949317	-9.26816	1.89385e-20	1.31877e-18	3.80375	3.81408	3.76743	4.06644	4.01139	4.09897
ENSMUST00000110341	Bcl2l11	-1.34156	0.144985	-9.25306	2.18157e-20	1.51483e-18	2.56951	2.69191	2.62102	2.94504	3.08562	3.05918
ENSMUST00000026897	Slco3a1	-3.50712	0.379211	-9.24847	2.27735e-20	1.57689e-18	1.07815	0.659288	1.18168	2.07721	2.14696	1.9977
ENSMUST00000221613	Odc1	-1.17894	0.127679	-9.2336	2.61686e-20	1.80689e-18	2.4281	2.46952	2.4647	2.81357	2.82382	2.78994
ENSMUST00000049242	Lrrc20	1.09731	0.118892	9.22947	2.71983e-20	1.87272e-18	2.88119	2.9102	2.87354	2.55698	2.55963	2.55825
ENSMUST00000015467	Slc39a1	-0.852761	0.0924894	-9.22009	2.9684e-20	2.03817e-18	3.37041	3.35442	3.33435	3.62513	3.57015	3.63232
ENSMUST00000036540	Fam117b	-0.922607	0.100198	-9.2078	3.32866e-20	2.27916e-18	2.96637	2.95988	2.95893	3.21151	3.23012	3.2743
ENSMUST00000000287	Scpep1	-0.969335	0.105614	-9.1781	4.38752e-20	2.99583e-18	3.7964	3.77256	3.72084	4.11628	4.0256	4.01992
ENSMUST00000093802	Cep162	-0.935535	0.10207	-9.16559	4.9276e-20	3.35527e-18	2.80368	2.84227	2.81892	3.10574	3.0982	3.10674
ENSMUST00000002091	Bcap31	-0.913543	0.0997504	-9.15828	5.27291e-20	3.58048e-18	3.32669	3.31977	3.2696	3.61404	3.53619	3.58969
ENSMUST00000204036	Gimap3	-0.949522	0.103999	-9.13008	6.84467e-20	4.63495e-18	2.99237	2.95331	2.95115	3.24688	3.21808	3.28796
ENSMUST00000020238	Hsp90b1	-1.01733	0.111433	-9.1295	6.88189e-20	4.64736e-18	2.77377	2.77457	2.72961	3.08432	3.03014	3.08213
ENSMUST00000033866	Vps36	-0.88892	0.0976663	-9.10161	8.90007e-20	5.99377e-18	3.19746	3.19987	3.12924	3.44887	3.42713	3.45665
ENSMUST00000021860	Ly86	-0.956393	0.105139	-9.09647	9.33146e-20	6.26712e-18	3.27617	3.25169	3.2211	3.58236	3.48335	3.54331
ENSMUST00000029766	Bcar3	-1.02742	0.113002	-9.09204	9.71988e-20	6.5102e-18	2.87323	2.88718	2.84089	3.22983	3.14786	3.14801
ENSMUST00000049031	Mindy2	-0.924023	0.101692	-9.08651	1.02272e-19	6.83136e-18	3.05517	3.10489	3.03447	3.33226	3.32544	3.37298
ENSMUST00000159338	Myc	1.69534	0.186835	9.07401	1.14714e-19	7.64168e-18	2.48403	2.46682	2.55963	2.05682	1.96787	1.95495
ENSMUST00000054445	Hilpda	-2.10964	0.232939	-9.05664	1.34529e-19	8.93746e-18	1.73506	1.61353	1.63077	2.31854	2.32604	2.24588
ENSMUST00000060013	Gm6377	1.2866	0.142349	9.03829	1.59144e-19	1.05443e-17	3.201	3.11383	3.06958	2.68422	2.71476	2.82161
ENSMUST00000032963	Ppme1	-1.46027	0.1618	-9.02515	1.79447e-19	1.18575e-17	2.20476	2.2846	2.19767	2.72642	2.61296	2.66573
ENSMUST00000166632	Rasgef1b	3.68521	0.408629	9.01846	1.90753e-19	1.25708e-17	1.95984	2.15344	1.9904	0.88488	0.888686	1.01543
ENSMUST00000022368	Plau	2.4844	0.275639	9.01326	2.0002e-19	1.31462e-17	2.12856	2.30471	2.23524	1.53114	1.47696	1.4304
ENSMUST00000154237	Cyb5r1	-1.52767	0.169538	-9.01078	2.04595e-19	1.34111e-17	2.11033	2.05374	2.1079	2.59849	2.52842	2.52328
ENSMUST00000036072	Rubcnl	-1.28349	0.142725	-8.99279	2.41041e-19	1.5758e-17	2.62222	2.56777	2.45468	2.95094	2.90832	2.95991
ENSMUST00000031986	Rab19	-1.58345	0.17613	-8.99024	2.46693e-19	1.60848e-17	1.98124	2.05022	2.02289	2.48539	2.47273	2.52731
ENSMUST00000103401	Igkv3	-0.737187	0.559205	-1.31828	0.187411	0.441175	2.73284	2.71619	3.18895	3.03935	3.13512	3.27502
ENSMUST00000186596	A430093F15Rik	2.70108	0.301021	8.97306	2.88381e-19	1.87037e-17	2.06801	2.24362	2.29353	1.31854	1.38354	1.47783
ENSMUST00000092143	Msrb3	-1.76206	0.196759	-8.95543	3.38425e-19	2.18916e-17	1.95543	2.08417	1.95069	2.47435	2.61091	2.49687
ENSMUST00000081035	Mpeg1	-1.10796	0.123871	-8.94451	3.73589e-19	2.41029e-17	3.2226	3.17728	3.08034	3.54248	3.44589	3.4993
ENSMUST00000062626	Tigd2	-1.14535	0.128168	-8.93627	4.02532e-19	2.59022e-17	2.8673	2.88974	2.76004	3.22815	3.1388	3.19123
ENSMUST00000003268	Sh3gl1	-1.14018	0.127694	-8.92904	4.29725e-19	2.75798e-17	2.49696	2.45725	2.50131	2.8547	2.82945	2.80076
ENSMUST00000026122	P4hb	-0.83591	0.0936232	-8.92845	4.32014e-19	2.76545e-17	3.79319	3.81741	3.76502	4.02758	4.01246	4.08834
ENSMUST00000024042	Creld2	-1.06385	0.119165	-8.92754	4.35588e-19	2.78109e-17	3.1489	3.12586	3.11933	3.53128	3.39094	3.4206
ENSMUST00000164107	Bcr	0.993451	0.111297	8.92613	4.41182e-19	2.80951e-17	3.12915	3.13583	3.11397	2.87989	2.79717	2.80076
ENSMUST00000211115	Casp3	-1.36087	0.152646	-8.9152	4.86939e-19	3.08491e-17	2.45276	2.31634	2.35414	2.82297	2.73533	2.80147
ENSMUST00000160545	E430024P14Rik	1.75553	0.197025	8.9102	5.09408e-19	3.21896e-17	2.55527	2.47883	2.61605	1.90311	2.0755	2.07233
ENSMUST00000234698	Gm50012	-1.83078	0.20565	-8.90238	5.46618e-19	3.44523e-17	1.79672	1.77986	1.81007	2.36406	2.32802	2.34787
ENSMUST00000002180	Spi1	-1.33135	0.149777	-8.88885	6.17425e-19	3.88157e-17	2.40981	2.37362	2.29978	2.81793	2.72989	2.74052
ENSMUST00000155883	Slc36a3os	1.7718	0.199736	8.87072	7.26724e-19	4.55704e-17	2.52531	2.48795	2.39917	1.87863	2.00679	1.92391
ENSMUST00000132590	Rad18	-1.03998	0.117346	-8.8625	7.82423e-19	4.89383e-17	2.68104	2.71543	2.70592	3.04496	2.96514	3.02869
ENSMUST00000037850	Snx2	-1.04299	0.117845	-8.85054	8.70936e-19	5.43362e-17	3.43871	3.38143	3.31959	3.74769	3.63687	3.69838
ENSMUST00000045153	Pik3ip1	-1.58104	0.178719	-8.84651	9.03017e-19	5.61951e-17	2.1403	2.11868	2.16789	2.70442	2.53214	2.60314
ENSMUST00000113337	Ubr2	-0.989233	0.11185	-8.84427	9.21326e-19	5.71897e-17	2.87054	2.81644	2.8532	3.18529	3.14275	3.10356
ENSMUST00000109554	Zc3h7b	-0.902183	0.102014	-8.84367	9.26235e-19	5.73496e-17	2.90422	2.94754	2.89454	3.1939	3.20097	3.16741
ENSMUST00000060642	Lrrk2	1.17944	0.133549	8.83145	1.03329e-18	6.3817e-17	2.92515	3.0395	2.98016	2.67827	2.60885	2.59635
ENSMUST00000037923	Rbm24	-3.32886	0.376948	-8.83109	1.03665e-18	6.38644e-17	1.21948	0.960318	0.931805	2.1332	2.09619	1.92391
ENSMUST00000001416	Hars	-0.873393	0.0990396	-8.81862	1.15876e-18	7.12089e-17	3.10691	3.07259	3.03675	3.34406	3.31499	3.34827
ENSMUST00000020886	Nampt	-0.852877	0.0968675	-8.80457	1.31352e-18	8.03174e-17	3.95326	3.93584	3.89391	4.20157	4.13172	4.21742
ENSMUST00000007257	Clic1	-1.06561	0.121057	-8.80258	1.3371e-18	8.15564e-17	2.96159	2.96378	2.92744	3.32354	3.18917	3.29281
ENSMUST00000020576	Ccng1	-0.838394	0.0953107	-8.79643	1.41233e-18	8.59319e-17	3.2295	3.2354	3.21611	3.50975	3.43677	3.48891
ENSMUST00000044681	Arl6ip5	-0.964361	0.109697	-8.79109	1.48115e-18	8.98964e-17	3.27532	3.19912	3.16901	3.54207	3.47415	3.50271
ENSMUST00000154467	Chka	1.83984	0.209471	8.78327	1.58786e-18	9.61359e-17	2.44565	2.59278	2.58609	1.84596	2.05005	2.04885
ENSMUST00000031390	Mmp17	3.82524	0.436514	8.76317	1.89839e-18	1.14654e-16	2.07815	2.05723	1.94135	0.516903	0.684566	1.16156
ENSMUST00000034296	Pik3r2	1.08911	0.124329	8.75987	1.95475e-18	1.17769e-16	2.89668	2.9655	2.97886	2.64509	2.59519	2.62073
ENSMUST00000038341	Bub1b	-0.961157	0.109748	-8.75782	1.99069e-18	1.19641e-16	3.23208	3.24946	3.17484	3.56392	3.46416	3.49399
ENSMUST00000093193	Dock2	-0.74	0.0845351	-8.75376	2.06362e-18	1.23722e-16	3.62469	3.62824	3.59383	3.8643	3.82476	3.82573
ENSMUST00000047144	5031439G07Rik	2.18286	0.249496	8.74906	2.15131e-18	1.28665e-16	2.37245	2.43014	2.33359	1.74735	1.50411	1.85428
ENSMUST00000062246	Tnfsf15	-2.71981	0.311288	-8.73731	2.38731e-18	1.42088e-16	1.30663	1.35826	1.29978	2.25727	2.0755	2.06465
ENSMUST00000075242	Hspe1	0.0601038	0.124915	0.481158	0.630404	0.838192	3.2674	3.16714	3.25149	3.28083	3.15703	3.19123
ENSMUST00000027675	Pigr	1.54599	0.177433	8.71306	2.95784e-18	1.75197e-16	2.60369	2.78833	2.7851	2.3093	2.25041	2.24331
ENSMUST00000185633	Xrn1	-0.85331	0.0981602	-8.69303	3.52899e-18	2.07761e-16	2.994	2.99173	2.95161	3.24876	3.21681	3.24331
ENSMUST00000225104	Ptprs	3.05934	0.351936	8.6929	3.53297e-18	2.07761e-16	1.96421	2.16714	2.08815	1.2439	1.13172	1.09461
ENSMUST00000129829	Ifi203	0.971306	0.11185	8.68402	3.82037e-18	2.24125e-16	3.23628	3.31996	3.34042	3.01152	2.98516	3.02869
ENSMUST00000053426	Pptc7	1.09963	0.126635	8.6835	3.83764e-18	2.24602e-16	3.05021	3.10427	3.01658	2.77618	2.66954	2.73143
ENSMUST00000194216	Gm37795	-3.24845	0.374889	-8.66509	4.51171e-18	2.6319e-16	1.11033	1.30274	0.977562	2.28776	2.08597	1.94993
ENSMUST00000171330	Slamf6	0.875242	0.101047	8.66169	4.64822e-18	2.70113e-16	3.23091	3.22819	3.27423	3.00639	2.98079	2.95594
ENSMUST00000103459	Ighv5	-0.673428	0.127633	-5.27629	1.31826e-07	2.34474e-06	3.02679	3.18173	3.1431	3.29118	3.36725	3.31209
ENSMUST00000110857	Dld	-0.975805	0.112759	-8.65389	4.9775e-18	2.87887e-16	3.09131	3.04597	3.00735	3.38437	3.28987	3.35089
ENSMUST00000027438	Ncl	0.943974	0.109614	8.61184	7.18998e-18	4.13904e-16	3.61558	3.52034	3.53495	3.22983	3.28138	3.30945
ENSMUST00000047036	Cd3eap	0.839285	0.097586	8.60046	7.93957e-18	4.55987e-16	3.20074	3.17754	3.18547	2.92231	2.95361	2.92924
ENSMUST00000000188	Ccnd2	0.749761	0.0871951	8.59866	8.06548e-18	4.62139e-16	4.55344	4.5219	4.49111	4.32646	4.28506	4.27852
ENSMUST00000067543	Trib1	1.24359	0.144662	8.59649	8.21949e-18	4.69868e-16	2.85519	2.92411	2.89402	2.41818	2.54789	2.57052
ENSMUST00000151698	Laptm5	-0.826445	0.096227	-8.58849	8.81204e-18	5.02572e-16	3.57741	3.62627	3.53603	3.85383	3.81057	3.82539
ENSMUST00000103426	Ighm	-0.807806	0.0940723	-8.58708	8.92109e-18	5.07614e-16	3.41538	3.47632	3.46343	3.7048	3.71911	3.66095
ENSMUST00000198965	Rufy3	1.05942	0.123498	8.57842	9.61826e-18	5.46019e-16	3.00875	3.04845	3.04314	2.77538	2.70576	2.65591
ENSMUST00000001059	Ern1	-1.08935	0.127092	-8.57137	1.02259e-17	5.79178e-16	2.55304	2.5142	2.4987	2.86844	2.86698	2.81408
ENSMUST00000109514	Bcl11a	-1.00437	0.117488	-8.54867	1.24515e-17	7.03611e-16	2.91748	2.92833	2.84029	3.24661	3.16342	3.18451
ENSMUST00000198398	Trac	2.44641	0.286235	8.54686	1.26481e-17	7.13082e-16	2.22188	2.18563	2.19241	1.59608	1.24087	1.49255
ENSMUST00000159814	Arl4c	-3.25452	0.381209	-8.53737	1.37316e-17	7.72396e-16	0.964206	1.00171	1.18168	2.11896	2.08251	1.87875
ENSMUST00000040312	Trib3	-1.18561	0.139069	-8.52535	1.52343e-17	8.54962e-16	3.12407	3.10302	3.08815	3.57088	3.37423	3.41648
ENSMUST00000027393	Bard1	-0.900845	0.105734	-8.51988	1.59716e-17	8.94298e-16	2.85182	2.83596	2.84148	3.14902	3.08734	3.10463
ENSMUST00000022734	Dnajc3	-0.842183	0.0989037	-8.51518	1.66339e-17	9.29267e-16	3.37801	3.37278	3.31781	3.65225	3.59208	3.58433
ENSMUST00000232457	Rcan1	5.38024	0.631984	8.51324	1.69133e-17	9.42734e-16	2.09775	1.98151	1.89138	0.0397822	0.684566	0.0154272
ENSMUST00000163242	Atxn10	-0.836377	0.0983998	-8.49978	1.89943e-17	1.05633e-15	3.31056	3.26588	3.23163	3.53919	3.49318	3.53341
ENSMUST00000025831	Dock8	-0.810343	0.0955251	-8.48303	2.19395e-17	1.21737e-15	3.1094	3.15622	3.12151	3.40075	3.35961	3.35884
ENSMUST00000110320	Zc3h6	-1.56928	0.185317	-8.46809	2.49445e-17	1.38099e-15	2.01728	2.21074	2.12678	2.65468	2.5455	2.58714
ENSMUST00000034534	Ets1	-1.0658	0.126034	-8.45643	2.75685e-17	1.52284e-15	2.89971	2.84227	2.83126	3.22077	3.09887	3.20966
ENSMUST00000068947	Acox3	-1.75759	0.207864	-8.45546	2.77994e-17	1.53215e-15	2.11343	1.8846	1.92695	2.57126	2.46847	2.50257
ENSMUST00000190367	Gm28884	2.96938	0.351306	8.45241	2.85358e-17	1.56921e-15	1.96421	2.10333	2.07447	1.08117	1.26435	1.09461
ENSMUST00000103310	Igkv14	-0.533069	0.464223	-1.1483	0.250843	0.526592	3.15928	3.49536	3.46015	3.32399	3.63317	3.64187
ENSMUST00000051145	Wdr47	1.00133	0.118667	8.4382	3.22273e-17	1.76432e-15	3.06285	3.03367	3.01379	2.78172	2.7361	2.68474
ENSMUST00000033310	Mki67	-0.749149	0.0889723	-8.42003	3.76393e-17	2.05147e-15	4.04436	4.09621	4.09224	4.29025	4.27995	4.33876
ENSMUST00000043937	Ostc	-0.9107	0.108246	-8.41328	3.98711e-17	2.1683e-15	2.95277	2.9274	2.89032	3.23151	3.15995	3.20125
ENSMUST00000138741	Gmfg	-2.06096	0.24505	-8.41036	4.08768e-17	2.21808e-15	1.66318	1.64156	1.55735	2.29505	2.1815	2.24842
ENSMUST00000030471	Lrrc41	-1.18412	0.140883	-8.40503	4.27768e-17	2.31607e-15	2.44421	2.46547	2.4057	2.85136	2.74827	2.78184
ENSMUST00000192047	Sell	-4.34362	0.517001	-8.40156	4.40588e-17	2.38024e-15	0.867296	0.562378	0.278592	2.01751	1.77093	2.0022
ENSMUST00000192506	Gapdh	-1.07909	0.128485	-8.39851	4.52184e-17	2.43753e-15	2.51198	2.53551	2.47999	2.81063	2.82129	2.86973
ENSMUST00000000696	Cd52	-0.20324	0.0954095	-2.13019	0.033156	0.134113	3.76196	3.82143	3.77344	3.88612	3.80933	3.84396
ENSMUST00000057725	Samhd1	-1.03445	0.123331	-8.38765	4.95954e-17	2.6618e-15	2.56518	2.54691	2.56189	2.90489	2.86354	2.8376
ENSMUST00000065587	Ackr3	-6.05333	0.721791	-8.38654	5.0067e-17	2.68126e-15	0.441328	-0.0396817	-0.0224376	2.14699	1.93008	1.91852
ENSMUST00000016383	Lonrf3	-1.33074	0.158834	-8.37818	5.37544e-17	2.87247e-15	2.23138	2.28046	2.22308	2.68717	2.57999	2.66573
ENSMUST00000042779	Zbtb1	0.824765	0.0984914	8.37398	5.57028e-17	2.97013e-15	3.43711	3.42955	3.37879	3.14835	3.1535	3.19927
ENSMUST00000103132	Krt222	2.02079	0.241616	8.36364	6.08127e-17	3.23558e-15	2.24524	2.33139	2.21561	1.60798	1.7016	1.65888
ENSMUST00000022212	Plk2	-2.19169	0.262684	-8.34344	7.21607e-17	3.83106e-15	1.70457	1.4918	1.54576	2.29985	2.15878	2.28024
ENSMUST00000222873	Gm30198	2.17596	0.26099	8.33732	7.59934e-17	4.02585e-15	2.22188	2.17251	2.19767	1.43772	1.60885	1.5595
ENSMUST00000025684	Ehd1	0.921655	0.110692	8.32632	8.3396e-17	4.40851e-15	3.52757	3.6115	3.61285	3.36076	3.27025	3.28889
ENSMUST00000200758	Ube3a	-1.01876	0.122374	-8.32493	8.43802e-17	4.45096e-15	2.65617	2.59278	2.59035	2.88982	2.93645	2.93451
ENSMUST00000115110	Hyls1	-1.21174	0.145605	-8.32211	8.64097e-17	4.54826e-15	2.56843	2.45308	2.51412	2.92458	2.80711	2.89795
ENSMUST00000084124	Pgd	-0.87579	0.10528	-8.31867	8.89582e-17	4.6724e-15	3.16396	3.0929	3.07378	3.3568	3.36725	3.40157
ENSMUST00000034775	Fem1b	-0.829239	0.0997025	-8.31713	9.01171e-17	4.72317e-15	3.49569	3.54102	3.46512	3.71382	3.74632	3.79053
ENSMUST00000196744	Gm43314	-2.04013	0.245375	-8.31436	9.22513e-17	4.82474e-15	1.72008	1.5401	1.79048	2.28282	2.37299	2.2634
ENSMUST00000154590	Tnfaip3	1.44114	0.173345	8.31373	9.27438e-17	4.8402e-15	2.5619	2.66959	2.67129	2.28033	2.15878	2.16156
ENSMUST00000238171	Fermt3	-1.26466	0.152133	-8.31286	9.34256e-17	4.85517e-15	2.24296	2.29678	2.23042	2.67021	2.63881	2.60426
ENSMUST00000141116	Taf10	1.73396	0.208822	8.30354	1.01057e-16	5.2407e-15	2.40037	2.35302	2.43241	1.96406	1.80514	1.8415
ENSMUST00000075072	Gpr65	-1.04316	0.125891	-8.28621	1.1691e-16	6.05001e-15	3.03535	2.9655	2.87021	3.25937	3.28248	3.28657
ENSMUST00000003574	Cyp4f18	1.29544	0.156355	8.28525	1.17856e-16	6.0862e-15	2.57273	2.66275	2.62981	2.2493	2.23111	2.21955
ENSMUST00000009340	Ifi211	1.08723	0.131525	8.26627	1.38212e-16	7.1075e-15	3.35638	3.31346	3.35359	3.1076	2.92909	2.98763
ENSMUST00000195305	Dennd2d	-1.46957	0.177932	-8.25916	1.46705e-16	7.52849e-15	2.10409	2.1002	2.12985	2.61727	2.4699	2.5632
ENSMUST00000144239	Sf1	0.478652	0.146502	3.26721	0.00108612	0.00836138	2.60469	2.58666	2.67217	2.5169	2.44649	2.47027
ENSMUST00000055220	Eef1d	1.34578	0.163079	8.25231	1.55367e-16	7.93989e-15	2.5193	2.58253	2.58609	2.1828	2.14995	2.14253
ENSMUST00000200568	Iglc1	-0.78917	0.095777	-8.23966	1.72699e-16	8.80729e-15	3.4578	3.49826	3.40505	3.69521	3.69909	3.68446
ENSMUST00000103368	Igkv5	-0.630464	0.129026	-4.88634	1.02728e-06	1.58119e-05	2.96507	3.02403	3.11933	3.18373	3.249	3.25523
ENSMUST00000029087	Ogfr	-0.8966	0.109022	-8.22401	1.9681e-16	9.99542e-15	3.09164	3.09894	3.08545	3.4114	3.29756	3.36973
ENSMUST00000034787	Phip	-0.885475	0.107728	-8.21958	2.04216e-16	1.03502e-14	3.32894	3.25983	3.23042	3.56405	3.49788	3.55999
ENSMUST00000044250	Alkbh5	-0.702589	0.0855046	-8.21697	2.08705e-16	1.05559e-14	3.64209	3.63269	3.59978	3.84847	3.81037	3.85029
ENSMUST00000099967	Fyn	1.9886	0.242073	8.21488	2.12368e-16	1.07191e-14	2.22428	2.31057	2.35596	1.79566	1.68457	1.60649
ENSMUST00000062315	Tlr6	-1.80148	0.219312	-8.21423	2.13538e-16	1.07561e-14	1.93269	1.77986	1.75571	2.32982	2.35666	2.42536
ENSMUST00000018744	Shmt1	1.08547	0.132235	8.20864	2.23714e-16	1.12227e-14	3.0309	2.96934	2.92598	2.70065	2.64073	2.60649
ENSMUST00000127984	Cbfa2t3	2.79231	0.340586	8.19855	2.43311e-16	1.21315e-14	1.98124	2.06412	2.13893	1.27023	1.30782	1.05682
ENSMUST00000030296	Txndc12	-1.05451	0.128653	-8.19654	2.47402e-16	1.23105e-14	2.77106	2.71619	2.66509	3.09055	3.00305	3.01281
ENSMUST00000118365	Card6	-0.899957	0.109824	-8.19457	2.51491e-16	1.24887e-14	2.72763	2.75481	2.76855	3.00357	3.01254	3.04724
ENSMUST00000032399	Kras	0.821908	0.100335	8.19167	2.57627e-16	1.27676e-14	3.203	3.21655	3.17704	2.9488	2.92958	2.9759
ENSMUST00000035214	Ip6k1	-0.787309	0.0961557	-8.18786	2.65919e-16	1.3152e-14	3.09325	3.09354	3.08916	3.36406	3.3022	3.31862
ENSMUST00000226062	Psd	1.69565	0.207443	8.17405	2.98198e-16	1.46894e-14	2.32023	2.32393	2.34305	1.80321	1.84293	1.80782
ENSMUST00000062307	Phf11a	-3.50883	0.429942	-8.16116	3.31809e-16	1.63124e-14	1.90373	1.45168	1.69357	2.82297	2.67579	2.81752
ENSMUST00000023116	Aco2	-0.862668	0.105739	-8.15844	3.39383e-16	1.66514e-14	3.04375	3.02365	2.97276	3.31023	3.25929	3.2507
ENSMUST00000130183	Ccng2	-2.75084	0.337691	-8.14602	3.76083e-16	1.84153e-14	1.39557	0.960318	1.27859	2.089	2.10287	2.02826
ENSMUST00000212186	Gm17745	2.32898	0.287302	8.10638	5.21486e-16	2.54844e-14	2.20724	2.16983	2.21309	1.63085	1.52966	1.24588
ENSMUST00000109221	B4galt5	-0.722971	0.0892021	-8.10487	5.28033e-16	2.57264e-14	3.73645	3.70029	3.66935	3.94031	3.89787	3.92246
ENSMUST00000098179	Trim5	-1.7687	0.21823	-8.10475	5.28532e-16	2.57264e-14	1.95543	1.99374	1.88065	2.59849	2.41373	2.39383
ENSMUST00000154087	Stat5a	1.57152	0.194128	8.09527	5.71357e-16	2.7756e-14	2.45697	2.6259	2.64688	2.15037	2.05748	2.12264
ENSMUST00000033056	Pycard	1.56099	0.192942	8.09045	5.94442e-16	2.88205e-14	2.4251	2.46817	2.39254	1.9536	1.90467	2.01543
ENSMUST00000155203	Zbtb10	0.959645	0.11867	8.0867	6.13033e-16	2.96633e-14	3.32347	3.43043	3.41879	3.15705	3.07053	3.08138
ENSMUST00000190097	Mx2	-5.45011	0.6746	-8.07902	6.52875e-16	3.15291e-14	0.441328	-0.0396817	0.278592	1.94287	1.82445	1.94993
ENSMUST00000134140	Mir17hg	0.979766	0.121323	8.0757	6.70894e-16	3.23358e-14	3.55505	3.42615	3.43256	3.21616	3.17142	3.15151
ENSMUST00000212406	Gm31718	1.4331	0.177527	8.07257	6.88311e-16	3.31103e-14	2.64181	2.61833	2.53507	2.25463	2.11593	2.12602
ENSMUST00000043584	Tubb4b	-0.713638	0.088417	-8.07128	6.95649e-16	3.3398e-14	3.82316	3.7815	3.78435	4.02146	3.97496	4.03608
ENSMUST00000021800	Mcur1	0.868069	0.107572	8.06969	7.04766e-16	3.37697e-14	3.02904	2.99934	3.01339	2.73962	2.74827	2.76978
ENSMUST00000105420	Adora2a	0.974361	0.120759	8.06864	7.1083e-16	3.3994e-14	2.95098	2.98068	2.93898	2.71096	2.65211	2.62502
ENSMUST00000102744	Orc1	-0.881846	0.109298	-8.06825	7.13151e-16	3.40388e-14	2.78506	2.75131	2.75135	3.05556	3.01172	3.01673
ENSMUST00000167571	Gspt1	1.16949	0.145056	8.06237	7.48314e-16	3.56479e-14	2.85013	2.82483	2.77552	2.3822	2.51194	2.4911
ENSMUST00000004201	Col5a3	4.95209	0.614574	8.05776	7.77026e-16	3.69441e-14	2.02866	1.77986	1.95069	0.738752	0.286626	0.0154272
ENSMUST00000052718	Kcna3	0.965494	0.119897	8.05268	8.09991e-16	3.84371e-14	3.45989	3.55427	3.49463	3.1353	3.23699	3.2597
ENSMUST00000114849	Uhrf1bp1	-0.914702	0.113601	-8.05188	8.15295e-16	3.86142e-14	2.80306	2.88408	2.82266	3.13425	3.12516	3.07876
ENSMUST00000181962	Gm16712	1.50182	0.18654	8.05093	8.21649e-16	3.88403e-14	2.69012	2.88408	2.85436	2.45476	2.36581	2.25347
ENSMUST00000162848	Lss	-1.02763	0.127682	-8.04831	8.39424e-16	3.96044e-14	2.50579	2.50686	2.52657	2.85933	2.78974	2.81614
ENSMUST00000038558	Klf16	0.841792	0.104671	8.04223	8.82196e-16	4.15427e-14	3.45975	3.43351	3.41261	3.23623	3.14245	3.1631
ENSMUST00000067230	Sox4	1.72027	0.214171	8.03226	9.56908e-16	4.48888e-14	2.40825	2.47883	2.34305	1.98917	1.84293	1.8415
ENSMUST00000016664	Lnx2	0.790456	0.0984753	8.02695	9.99255e-16	4.6786e-14	3.49975	3.50649	3.49844	3.2977	3.20857	3.28001
ENSMUST00000030538	Ddost	-0.71795	0.0894962	-8.02213	1.0393e-15	4.85684e-14	3.75421	3.70594	3.69465	3.96272	3.91517	3.92626
ENSMUST00000188641	Eloc	1.21117	0.151104	8.01546	1.09722e-15	5.11779e-14	2.72312	2.67549	2.69689	2.37824	2.25744	2.35982
ENSMUST00000042953	Nbas	-0.899749	0.112306	-8.01157	1.1325e-15	5.27232e-14	2.994	3.11838	3.05783	3.33226	3.31499	3.34401
ENSMUST00000070085	AI504432	0.669666	0.0836178	8.00866	1.15969e-15	5.38874e-14	4.0147	4.00872	3.98578	3.77081	3.82236	3.81005
ENSMUST00000041500	Srxn1	2.25293	0.281402	8.00609	1.18409e-15	5.48418e-14	2.09775	2.20583	2.2206	1.41999	1.43275	1.61749
ENSMUST00000016640	Cd274	-0.696952	0.0870533	-8.00603	1.1847e-15	5.48418e-14	3.56245	3.61651	3.59109	3.79922	3.78022	3.82079
ENSMUST00000032992	Eif3c	-0.714337	0.0892691	-8.00207	1.22343e-15	5.65284e-14	4.28168	4.26217	4.22944	4.50438	4.4346	4.47823
ENSMUST00000040833	Edem2	-0.952767	0.119135	-7.99738	1.2709e-15	5.86118e-14	2.66836	2.62684	2.65058	2.8947	2.95734	2.95194
ENSMUST00000054308	G2e3	-1.12018	0.140129	-7.99394	1.30697e-15	6.01623e-14	2.54741	2.48276	2.45178	2.80246	2.88596	2.80501
ENSMUST00000027554	Cln8	1.61716	0.202312	7.99342	1.31248e-15	6.03028e-14	2.31831	2.43014	2.41847	1.90311	1.91501	1.89624
ENSMUST00000027931	Nek2	-0.996143	0.12466	-7.99091	1.33947e-15	6.14282e-14	2.76492	2.72747	2.6579	3.0522	2.98255	3.01975
ENSMUST00000148824	Ifi27	-3.66954	0.459659	-7.98318	1.42611e-15	6.52798e-14	0.918449	1.00171	0.454684	2.089	1.93984	1.78628
ENSMUST00000167487	Vldlr	-3.82996	0.479808	-7.98227	1.43661e-15	6.56383e-14	-0.0357936	0.73847	1.05674	1.86586	1.96787	1.92924
ENSMUST00000196184	Bcl2l15	1.94285	0.243519	7.97825	1.48419e-15	6.76863e-14	2.34981	2.22749	2.23524	1.59608	1.73378	1.723
ENSMUST00000062356	Marcksl1	0.89921	0.112749	7.97535	1.51948e-15	6.91675e-14	4.26541	4.19686	4.18043	3.99882	3.87135	3.95579
ENSMUST00000043237	Trp53inp2	-0.894512	0.112187	-7.97339	1.5438e-15	7.01445e-14	3.13388	3.10083	3.10304	3.43911	3.31662	3.38241
ENSMUST00000033570	Igbp1	-1.00022	0.125527	-7.96816	1.61055e-15	7.30424e-14	2.92468	2.85684	2.8373	3.22419	3.10584	3.1892
ENSMUST00000114086	Klf7	-1.29289	0.162416	-7.96034	1.71572e-15	7.76687e-14	2.20476	2.37025	2.26086	2.64831	2.6906	2.68007
ENSMUST00000161403	Traf3ip3	-1.29565	0.162788	-7.95911	1.73284e-15	7.82995e-14	2.21218	2.24588	2.28932	2.57508	2.69993	2.63556
ENSMUST00000048688	Fbxo38	-0.910682	0.114453	-7.95678	1.76568e-15	7.96368e-14	2.91603	2.8773	2.8239	3.18092	3.14606	3.11545
ENSMUST00000073879	Fnbp1	-0.104061	0.0891532	-1.16721	0.243125	0.516084	3.77444	3.79677	3.82017	3.86501	3.81154	3.80768
ENSMUST00000033540	Vbp1	-0.896045	0.112815	-7.94259	1.97998e-15	8.88135e-14	3.18379	3.1609	3.09351	3.46385	3.36725	3.41631
ENSMUST00000038128	Tmem109	0.94503	0.119049	7.93814	2.05239e-15	9.1894e-14	3.31193	3.31673	3.29542	3.10048	3.00012	2.95843
ENSMUST00000044844	Mfsd12	1.12113	0.14131	7.93386	2.12431e-15	9.49413e-14	2.68519	2.73702	2.73038	2.39196	2.33778	2.40988
ENSMUST00000027467	Serpine2	2.5145	0.31729	7.92494	2.28266e-15	1.01833e-13	2.15173	2.31634	2.09814	1.48694	1.18972	1.57173
ENSMUST00000039413	Pde4a	1.61028	0.2033	7.92073	2.36117e-15	1.05145e-13	2.34078	2.34413	2.42627	1.85933	1.91501	1.88466
ENSMUST00000038211	Slfn9	-1.33632	0.168779	-7.91757	2.42195e-15	1.07656e-13	2.19209	2.24362	2.09814	2.60916	2.59198	2.55072
ENSMUST00000000642	Hk2	-0.713125	0.090124	-7.91271	2.51855e-15	1.11748e-13	3.44765	3.42837	3.37879	3.63417	3.62836	3.63919
ENSMUST00000103367	Igkv12	-0.997256	0.126119	-7.90726	2.63123e-15	1.16538e-13	3.0495	2.90282	2.93708	3.30105	3.25511	3.24588
ENSMUST00000060223	Zadh2	-1.17672	0.149004	-7.89725	2.85122e-15	1.26053e-13	2.39396	2.3369	2.31602	2.65992	2.69571	2.75262
ENSMUST00000203412	Olfr56	-2.7375	0.347117	-7.88637	3.11111e-15	1.37297e-13	1.24296	1.07426	1.18168	2.05262	1.94464	1.98391
ENSMUST00000160106	Fcgr2b	-1.10833	0.140606	-7.88255	3.20754e-15	1.41299e-13	2.39396	2.42719	2.41373	2.6997	2.7361	2.79502
ENSMUST00000129570	Snhg15	1.12584	0.142931	7.87678	3.35916e-15	1.47713e-13	2.7438	2.77055	2.69772	2.44632	2.38527	2.36373
ENSMUST00000196700	Atp11b	-2.35081	0.298594	-7.87292	3.46456e-15	1.52075e-13	1.45557	1.39168	1.3755	2.20115	2.00679	2.12264
ENSMUST00000223200	Npc2	-1.74443	0.222026	-7.85687	3.93861e-15	1.72576e-13	1.77712	1.91936	1.75571	2.34298	2.29309	2.40459
ENSMUST00000019386	Ripk4	3.25352	0.414171	7.85549	3.98197e-15	1.74165e-13	1.92799	2.0134	1.98188	0.516903	0.985596	1.21955
ENSMUST00000116584	Mrpl39	-0.831271	0.105925	-7.84771	4.23704e-15	1.8494e-13	2.98291	2.93575	2.97276	3.24849	3.17424	3.21792
ENSMUST00000022613	Esco2	-1.07067	0.136435	-7.84752	4.24337e-15	1.8494e-13	2.51566	2.45028	2.44295	2.82369	2.75126	2.80218
ENSMUST00000155466	Gm20696	4.13361	0.526844	7.84599	4.29568e-15	1.86889e-13	1.80306	1.97316	1.88065	0.340812	0.888686	0.492548
ENSMUST00000146212	Ikbkb	1.19957	0.152913	7.84484	4.33505e-15	1.88268e-13	2.64815	2.68948	2.76573	2.35785	2.35851	2.30989
ENSMUST00000137397	Gm13994	3.33511	0.425897	7.83079	4.84806e-15	2.10177e-13	1.95098	1.94709	1.99875	0.516903	1.21604	0.860525
ENSMUST00000192195	Slamf7	0.968799	0.123777	7.82697	4.99754e-15	2.16275e-13	3.47995	3.40546	3.50377	3.23568	3.09719	3.1768
ENSMUST00000117952	Gm11427	-1.4597	0.186613	-7.82207	5.19637e-15	2.24485e-13	1.99763	1.94709	2.00695	2.43598	2.38005	2.45318
ENSMUST00000025295	Spry4	-1.13748	0.145577	-7.81361	5.55747e-15	2.39664e-13	2.36041	2.29276	2.29353	2.64401	2.67579	2.6569
ENSMUST00000103478	Ighv3	-1.12137	0.143606	-7.80861	5.78241e-15	2.48927e-13	2.34981	2.31825	2.39086	2.65992	2.71879	2.69303
ENSMUST00000045923	Limd2	-1.01395	0.130099	-7.79365	6.51011e-15	2.79276e-13	2.67854	2.64695	2.61705	3.01152	2.89782	2.94433
ENSMUST00000092163	Lyz2	5.19105	0.666242	7.79155	6.61921e-15	2.83461e-13	1.66318	2.0395	2.03447	0.0397822	-0.014404	0.714397
ENSMUST00000026911	Ccr1	2.77714	0.356686	7.78595	6.91938e-15	2.958e-13	2.11649	2.00171	1.9318	1.03978	1.24087	1.24588
ENSMUST00000032413	Etnk1	-0.642877	0.0826301	-7.78018	7.2419e-15	3.08515e-13	3.5708	3.5791	3.54033	3.74496	3.75755	3.76893
ENSMUST00000235277	Snhg4	0.881291	0.113585	7.75886	8.56973e-15	3.64451e-13	3.01652	2.98439	2.99334	2.69684	2.73145	2.76748
ENSMUST00000105718	Zfp933	0.99642	0.128559	7.75066	9.14165e-15	3.88102e-13	2.84042	2.83711	2.80299	2.48539	2.56309	2.52864
ENSMUST00000103427	Ighj4	-1.07796	0.139089	-7.75017	9.17672e-15	3.88919e-13	2.38909	2.46275	2.49608	2.7465	2.79042	2.78921
ENSMUST00000003369	Plag1	2.39507	0.309348	7.74233	9.76109e-15	4.12263e-13	2.02111	2.1002	2.04202	1.29505	1.34732	1.35785
ENSMUST00000076813	Iah1	-1.64228	0.212522	-7.7276	1.09595e-14	4.62086e-13	1.87802	1.9048	1.80364	2.43072	2.31193	2.32506
ENSMUST00000022591	Epsti1	-1.37812	0.17845	-7.72277	1.13831e-14	4.79123e-13	2.21706	2.20087	2.17346	2.7091	2.53826	2.57173
ENSMUST00000103316	Igkv9	-0.967498	0.125293	-7.72189	1.14621e-14	4.81625e-13	3.01226	3.08936	2.94605	3.34856	3.26412	3.31689
ENSMUST00000231268	A630089N07Rik	1.34612	0.174429	7.7173	1.1882e-14	4.98416e-13	2.57166	2.59278	2.6579	2.10048	2.22112	2.2707
ENSMUST00000059155	Insig1	-0.832598	0.107949	-7.71287	1.23015e-14	5.15132e-13	3.76835	3.71167	3.66088	4.00513	3.9166	3.97327
ENSMUST00000103443	Ighv2	-0.883504	0.115109	-7.67539	1.64917e-14	6.88254e-13	2.90223	2.99615	2.92841	3.16689	3.21834	3.24151
ENSMUST00000140339	Syk	-1.74723	0.227695	-7.67357	1.67279e-14	6.96931e-13	1.67178	1.96032	1.86966	2.36406	2.37476	2.38834
ENSMUST00000004622	Gab2	-2.50865	0.326978	-7.67224	1.69014e-14	7.02969e-13	1.19466	1.77323	1.3755	2.30223	2.25511	2.26094
ENSMUST00000032492	Cd9	1.84653	0.24072	7.67086	1.7084e-14	7.09362e-13	2.30266	2.36856	2.2586	1.87863	1.63881	1.723
ENSMUST00000076700	Ikzf1	0.959038	0.125119	7.66498	1.78856e-14	7.41393e-13	2.9242	2.90183	2.84207	2.61842	2.6026	2.5848
ENSMUST00000034834	Pkm	-0.89112	0.135746	-6.56462	5.21657e-11	1.46547e-09	2.63445	2.56454	2.59874	2.92684	2.81361	2.85804
ENSMUST00000029405	Gmps	-0.631806	0.0825429	-7.65427	1.94415e-14	8.03179e-13	3.60489	3.59791	3.57372	3.77721	3.76778	3.80204
ENSMUST00000137903	Ddx58	-2.84428	0.372121	-7.64343	2.11518e-14	8.72368e-13	1.07815	1.10645	1.05674	1.87863	1.98123	1.94485
ENSMUST00000149667	Snhg17	0.779597	0.102011	7.6423	2.13368e-14	8.78524e-13	3.05163	3.06787	3.06428	2.82225	2.82255	2.83497
ENSMUST00000050104	Gprc5a	-1.8717	0.245144	-7.63512	2.25612e-14	9.27387e-13	1.7566	1.75271	1.53386	2.24118	2.29095	2.23554
ENSMUST00000041616	Pdxk	-0.720962	0.0945071	-7.62865	2.37218e-14	9.73464e-13	3.11404	3.16579	3.11807	3.33579	3.35574	3.35903
ENSMUST00000015049	Dnajb9	0.890547	0.11681	7.62391	2.46109e-14	1.00827e-12	3.41645	3.34895	3.30798	3.12543	3.03944	3.10709
ENSMUST00000040008	Ube2r2	-0.875908	0.114896	-7.62347	2.46944e-14	1.01001e-12	2.95588	2.9184	2.91957	3.25595	3.16773	3.15562
ENSMUST00000168938	Phf10	-0.80004	0.105089	-7.61298	2.67857e-14	1.09372e-12	3.07715	3.11138	3.04052	3.35238	3.31844	3.28095
ENSMUST00000017552	Cacnb1	3.00248	0.394583	7.60924	2.7572e-14	1.12396e-12	1.87802	2.00564	1.9366	0.994025	1.16169	0.918517
ENSMUST00000064922	Junb	-0.680963	0.0895073	-7.6079	2.78575e-14	1.13372e-12	4.35183	4.37792	4.3267	4.59815	4.53156	4.54019
ENSMUST00000056977	Runx3	-0.659742	0.0868532	-7.59606	3.05288e-14	1.24038e-12	3.49209	3.49927	3.47394	3.71702	3.66357	3.67932
ENSMUST00000022176	Hmgcr	-0.850293	0.111964	-7.59437	3.09301e-14	1.25461e-12	3.52946	3.43715	3.42223	3.76692	3.68143	3.71213
ENSMUST00000003912	Calr	-0.731103	0.096339	-7.58886	3.22726e-14	1.30691e-12	3.5074	3.47672	3.48054	3.75595	3.66828	3.69685
ENSMUST00000148466	A930024E05Rik	1.49946	0.197735	7.58322	3.37095e-14	1.36285e-12	2.5619	2.54238	2.45178	2.16363	2.07196	1.94993
ENSMUST00000169020	Glg1	-0.67693	0.0893229	-7.57846	3.49684e-14	1.41142e-12	3.11095	3.10614	3.12462	3.31486	3.31255	3.3257
ENSMUST00000028024	Tnfsf4	1.96693	0.259814	7.57054	3.7167e-14	1.49771e-12	2.27807	2.21317	2.18975	1.50218	1.75645	1.60649
ENSMUST00000190641	Mturn	3.87895	0.512976	7.56167	3.97924e-14	1.59826e-12	1.81546	1.81765	1.91206	0.641842	0.462717	0.860525
ENSMUST00000017544	Stac2	-0.895796	0.118635	-7.55085	4.32415e-14	1.73114e-12	2.72084	2.76785	2.72575	3.04496	2.95965	3.01673
ENSMUST00000127206	Rgs2	-0.805283	0.106658	-7.55013	4.34815e-14	1.73792e-12	3.2732	3.24317	3.17374	3.45358	3.5096	3.45775
ENSMUST00000022927	Rad21	-0.710156	0.0941466	-7.54309	4.58964e-14	1.83146e-12	3.80794	3.7981	3.73768	4.02001	3.96025	4.00594
ENSMUST00000154751	Tyms	-2.2257	0.295568	-7.53026	5.06413e-14	2.01753e-12	1.90373	1.42272	1.56863	2.41636	2.30782	2.31862
ENSMUST00000033591	Itm2a	1.23125	0.163632	7.52452	5.29162e-14	2.10475e-12	2.61548	2.64785	2.64966	2.1765	2.26435	2.34381
ENSMUST00000147875	Lyrm9	1.14554	0.152433	7.51503	5.6899e-14	2.2595e-12	2.6974	2.75966	2.64502	2.39772	2.32999	2.34584
ENSMUST00000028844	Sppl2a	-0.69144	0.0920623	-7.51057	5.88717e-14	2.33407e-12	3.28993	3.31018	3.26581	3.50591	3.46718	3.51703
ENSMUST00000206027	Gm18561	3.6558	0.487666	7.49653	6.55302e-14	2.58971e-12	1.83344	1.94259	1.88065	0.641842	1.06478	0.316457
ENSMUST00000161553	Parp4	-0.728093	0.0971444	-7.49496	6.63177e-14	2.61662e-12	3.01148	3.01263	3.05674	3.2509	3.23111	3.25747
ENSMUST00000153830	Prxl2a	1.83669	0.245092	7.49387	6.68735e-14	2.63432e-12	2.20476	2.27207	2.31602	1.72998	1.79851	1.58363
ENSMUST00000081932	Nmt2	0.846619	0.11342	7.46445	8.36473e-14	3.28981e-12	3.05021	3.03914	3.02794	2.76569	2.83193	2.75023
ENSMUST00000039450	Mcoln3	1.50261	0.201819	7.44536	9.668e-14	3.79631e-12	2.40196	2.35999	2.4057	1.83217	1.97682	1.98391
ENSMUST00000020794	Ska2	-1.10827	0.149163	-7.4299	1.08681e-13	4.25397e-12	2.34802	2.26781	2.3039	2.64831	2.6632	2.61092
ENSMUST00000066991	Adm2	-4.46002	0.600915	-7.42204	1.15329e-13	4.507e-12	0.809304	0.261348	0.278592	2.08511	1.7016	1.723
ENSMUST00000159294	Maml2	0.790837	0.10659	7.4194	1.17652e-13	4.57622e-12	3.05446	3.02365	3.02523	2.77538	2.80972	2.8036
ENSMUST00000028392	Dnajc10	-0.823203	0.110953	-7.41939	1.17659e-13	4.57622e-12	3.01652	3.00642	2.91558	3.24472	3.21425	3.22974
ENSMUST00000055704	Gnai2	-0.942834	0.127173	-7.41381	1.22717e-13	4.76543e-12	2.48534	2.50439	2.47587	2.79183	2.75645	2.76901
ENSMUST00000138944	Sat1	0.953143	0.128601	7.41161	1.24777e-13	4.83778e-12	2.98663	2.93345	2.94651	2.73263	2.61602	2.65192
ENSMUST00000230091	Lncpint	3.08221	0.416121	7.40701	1.29181e-13	5.00064e-12	1.82753	1.89482	2.06747	0.994025	0.888686	1.12937
ENSMUST00000059078	Fam43a	-0.719549	0.0972978	-7.39532	1.41065e-13	5.45208e-12	3.32347	3.30451	3.26379	3.54939	3.48446	3.50763
ENSMUST00000023487	Arhgap31	1.66767	0.225748	7.38731	1.49829e-13	5.78171e-12	2.24067	2.32767	2.28719	1.70254	1.84293	1.79358
ENSMUST00000199072	Gm43672	1.65348	0.223989	7.38199	1.55943e-13	6.00822e-12	2.43842	2.45028	2.34117	1.73875	1.98123	1.97922
ENSMUST00000020969	Cmpk2	-4.49496	0.609375	-7.37634	1.62704e-13	6.25889e-12	0.265236	-0.0396817	0.755714	1.84596	1.8181	1.723
ENSMUST00000032143	Rpn1	-0.928834	0.125943	-7.37506	1.6427e-13	6.30927e-12	3.06835	3.02552	2.96568	3.37283	3.26595	3.25623
ENSMUST00000015277	Lrrk1	-1.04835	0.142334	-7.36544	1.76568e-13	6.77102e-12	2.43988	2.55027	2.56189	2.87229	2.79313	2.8402
ENSMUST00000065793	Phgdh	-0.779773	0.1059	-7.36329	1.79427e-13	6.86992e-12	4.02313	3.98926	3.95752	4.28697	4.16869	4.21268
ENSMUST00000027153	Acadl	-0.826024	0.112269	-7.35753	1.87346e-13	7.16197e-12	3.14347	3.14586	3.07133	3.42108	3.32405	3.36041
ENSMUST00000038116	Ankrd12	0.72846	0.0990265	7.35621	1.89206e-13	7.22186e-12	3.52887	3.51987	3.55043	3.2638	3.31601	3.35686
ENSMUST00000037748	Hnrnpu	0.262545	0.0949084	2.7663	0.00566972	0.0328697	3.73711	3.68509	3.64623	3.61911	3.60239	3.61455
ENSMUST00000027036	Lypla1	-0.75688	0.103217	-7.33294	2.25164e-13	8.5545e-12	3.02566	3.01186	2.95299	3.24227	3.20883	3.22601
ENSMUST00000037912	Ssh2	-0.700515	0.0955839	-7.3288	2.3223e-13	8.80933e-12	3.01844	3.00052	2.9836	3.21732	3.21935	3.19898
ENSMUST00000087867	Uprt	1.13558	0.155003	7.32619	2.36779e-13	8.96806e-12	2.80494	2.85904	2.80428	2.4236	2.42016	2.58127
ENSMUST00000135655	Mettl1	1.23643	0.168943	7.31857	2.50619e-13	9.47764e-12	2.46936	2.47487	2.5039	2.10797	2.13172	2.09097
ENSMUST00000033053	Itgax	3.74968	0.512548	7.31576	2.5593e-13	9.64878e-12	1.67178	1.91456	2.02289	0.340812	0.830694	0.918517
ENSMUST00000048860	Mreg	-0.870909	0.119324	-7.29867	2.90635e-13	1.09404e-11	3.52411	3.55581	3.47574	3.85715	3.71028	3.76586
ENSMUST00000024779	Usp49	1.23559	0.16944	7.29222	3.04887e-13	1.14594e-11	2.45975	2.51662	2.50001	2.1332	2.09281	2.136
ENSMUST00000152651	Casp4	1.04217	0.152859	6.81783	9.24254e-12	2.9127e-10	2.65617	2.71999	2.68937	2.42895	2.29735	2.392
ENSMUST00000028755	Ehd4	-0.835623	0.114651	-7.28841	3.13633e-13	1.17521e-11	2.93964	2.97273	2.94511	3.23095	3.13543	3.23944
ENSMUST00000185480	Gm20342	-1.89381	0.260198	-7.27834	3.37942e-13	1.26438e-11	1.52051	1.65051	1.55735	2.14015	2.18699	2.11923
ENSMUST00000188231	Gm28661	0.56871	0.0781938	7.27308	3.5138e-13	1.31266e-11	4.64215	4.65189	4.64095	4.48626	4.4452	4.48868
ENSMUST00000197449	Rprd2	-1.08511	0.149323	-7.26687	3.67901e-13	1.37229e-11	2.36904	2.38845	2.28719	2.70817	2.64551	2.67629
ENSMUST00000034832	Ptpn9	-0.885704	0.121893	-7.26622	3.69687e-13	1.37686e-11	2.73799	2.76378	2.67827	3.01796	3.01254	2.95093
ENSMUST00000199941	AI506816	0.595163	0.0819698	7.26075	3.84944e-13	1.43152e-11	4.51707	4.53651	4.49972	4.3141	4.36554	4.33539
ENSMUST00000103339	Igkv13	-1.33006	0.183308	-7.2559	3.99014e-13	1.4816e-11	2.30266	2.25257	2.34863	2.59849	2.66774	2.81477
ENSMUST00000015011	Surf4	-0.691084	0.0953459	-7.24818	4.22398e-13	1.56606e-11	3.48821	3.44887	3.44071	3.71012	3.64408	3.64606
ENSMUST00000159140	Tle3	0.967957	0.133586	7.24595	4.29415e-13	1.58967e-11	2.7663	2.85074	2.84972	2.5096	2.52966	2.55701
ENSMUST00000027592	Ubxn4	-0.71883	0.0992099	-7.24554	4.30704e-13	1.59205e-11	3.13123	3.13901	3.1212	3.3822	3.30345	3.35189
ENSMUST00000170795	Mcm3ap	-0.643907	0.0889052	-7.24262	4.40098e-13	1.62433e-11	3.14548	3.15705	3.16254	3.33425	3.35277	3.35923
ENSMUST00000002837	Tmed5	-0.716838	0.0990448	-7.23751	4.56983e-13	1.68412e-11	3.16176	3.18173	3.11492	3.37121	3.34315	3.39292
ENSMUST00000191892	4932442E05Rik	1.94799	0.26921	7.23595	4.62285e-13	1.70111e-11	2.12856	2.24812	2.2676	1.5169	1.57666	1.76362
ENSMUST00000015460	Slamf1	1.16626	0.175897	6.63032	3.34956e-11	9.76697e-10	3.02979	2.87519	2.91708	2.71372	2.49345	2.54691
ENSMUST00000060989	Sorl1	0.763284	0.105686	7.22222	5.11471e-13	1.87649e-11	3.29765	3.28992	3.27751	3.09324	2.99928	3.07839
ENSMUST00000031445	Aacs	-0.726405	0.100672	-7.21557	5.37095e-13	1.96756e-11	2.99196	2.96593	2.93803	3.20443	3.17227	3.1765
ENSMUST00000183307	Rbm5	-1.06849	0.148204	-7.20961	5.61134e-13	2.05256e-11	2.37583	2.37696	2.43846	2.75662	2.65398	2.74215
ENSMUST00000030993	Nelfa	-0.796894	0.110591	-7.20574	5.77274e-13	2.10847e-11	3.07345	3.00486	2.99626	3.30436	3.22764	3.2634
ENSMUST00000106908	Pde4b	-1.15087	0.159784	-7.20267	5.90447e-13	2.15338e-11	2.46114	2.63793	2.44146	2.88364	2.87546	2.84857
ENSMUST00000105911	Gpr3	3.42787	0.476494	7.19396	6.29407e-13	2.29207e-11	1.87802	1.90971	1.80364	0.817933	1.06478	0.316457
ENSMUST00000095267	Jund	-0.755407	0.105023	-7.19276	6.34939e-13	2.30879e-11	3.18822	3.14444	3.11174	3.40807	3.33565	3.38353
ENSMUST00000077502	Dqx1	1.38801	0.193201	7.18429	6.75571e-13	2.45291e-11	2.45975	2.35302	2.43695	1.96406	1.98992	2.04481
ENSMUST00000102942	Psd4	1.24355	0.17336	7.1732	7.32646e-13	2.65622e-11	2.63445	2.54124	2.58502	2.1765	2.29523	2.15531
ENSMUST00000040021	Ptpn23	-0.614381	0.0856647	-7.17193	7.39469e-13	2.67307e-11	3.37985	3.41333	3.41674	3.60409	3.58384	3.57736
ENSMUST00000057859	Frmd6	0.884946	0.123431	7.16957	7.52311e-13	2.7155e-11	3.00283	2.97147	2.92646	2.73962	2.65677	2.70562
ENSMUST00000024906	Twsg1	0.727545	0.101482	7.1692	7.54388e-13	2.719e-11	3.91622	3.85024	3.837	3.66189	3.60323	3.68185
ENSMUST00000084882	Crip2	2.63936	0.368348	7.16538	7.75706e-13	2.78766e-11	1.90869	1.91456	1.9732	1.11896	1.06478	1.21955
ENSMUST00000126664	Atp10d	1.31571	0.183688	7.16272	7.9094e-13	2.83826e-11	2.63445	2.8128	2.79776	2.31624	2.28879	2.45476
ENSMUST00000111557	Dennd5b	-1.10523	0.154394	-7.15854	8.15411e-13	2.92181e-11	2.26306	2.22277	2.27423	2.57381	2.62208	2.56073
ENSMUST00000093191	Spdl1	-0.900676	0.126105	-7.14229	9.17869e-13	3.27938e-11	3.00678	2.87201	2.96074	3.23319	3.17	3.25598
ENSMUST00000009727	Syngr1	3.75087	0.525203	7.14175	9.21476e-13	3.28749e-11	1.99359	1.74565	1.84679	1.08117	0.462717	0.316457
ENSMUST00000093801	Plscr1	1.18738	0.166349	7.13789	9.47717e-13	3.37621e-11	2.52171	2.60476	2.63557	2.27783	2.2057	2.21133
ENSMUST00000044954	Slc30a1	1.04727	0.146842	7.13194	9.89638e-13	3.51536e-11	2.6544	2.71005	2.64032	2.39003	2.34543	2.32506
ENSMUST00000108055	Kif24	-1.48914	0.209436	-7.11023	1.15853e-12	4.10935e-11	1.90869	1.8794	1.84089	2.2902	2.29309	2.3865
ENSMUST00000192188	Ighg2b	-3.42092	0.481165	-7.10965	1.16335e-12	4.12052e-11	1.30663	1.81158	1.42472	2.61149	2.60469	2.58597
ENSMUST00000166583	Gm6736	-2.70446	0.380757	-7.10285	1.2221e-12	4.32238e-11	1.30663	0.914561	1.05674	1.90311	1.97682	1.92924
ENSMUST00000056614	Cxcr3	2.04714	0.28835	7.09948	1.25229e-12	4.42209e-11	2.40512	2.25257	2.18168	1.8527	1.5538	1.54691
ENSMUST00000180779	5430416N02Rik	0.918143	0.129372	7.09694	1.27551e-12	4.49188e-11	2.91164	2.89784	2.95757	2.59367	2.63493	2.70385
ENSMUST00000103328	Igkv10	-1.01495	0.243689	-4.16493	3.11449e-05	0.00035875	3.10566	3.14558	3.32097	3.51414	3.45996	3.54202
ENSMUST00000020449	Helb	-1.09099	0.154	-7.08435	1.39697e-12	4.89856e-11	2.29462	2.22983	2.23524	2.5776	2.56424	2.60538
ENSMUST00000023099	Slc38a2	0.258419	0.099819	2.58888	0.00962894	0.050616	3.97476	3.96391	3.97687	3.952	3.83716	3.88554
ENSMUST00000030187	Tln1	-0.58367	0.0824977	-7.07499	1.49462e-12	5.22607e-11	3.65449	3.7006	3.65989	3.84954	3.84148	3.85251
ENSMUST00000155802	Cd84	0.96182	0.136084	7.06785	1.57353e-12	5.49415e-11	3.11002	2.99455	3.02132	2.80916	2.68975	2.75972
ENSMUST00000052678	Flnb	-0.64084	0.0906733	-7.06757	1.57671e-12	5.49745e-11	3.6024	3.64319	3.60164	3.84555	3.79468	3.78466
ENSMUST00000042471	Dis3	1.15977	0.164233	7.06178	1.64382e-12	5.72333e-11	2.71006	2.66447	2.57085	2.28033	2.27785	2.34787
ENSMUST00000223944	Dok3	-1.44953	0.205335	-7.05933	1.67301e-12	5.81674e-11	1.93733	1.88974	1.86966	2.37824	2.27785	2.34787
ENSMUST00000010421	2610507B11Rik	-0.640557	0.0907738	-7.05663	1.70583e-12	5.92247e-11	3.33435	3.31844	3.28442	3.48554	3.52568	3.50496
ENSMUST00000004281	Dyrk2	0.817	0.115788	7.05597	1.71395e-12	5.94227e-11	3.50013	3.52734	3.54787	3.33137	3.19296	3.303
ENSMUST00000111272	Prdm11	-1.80336	0.255744	-7.05144	1.77072e-12	6.13042e-11	1.77039	1.52852	1.63077	2.17966	2.19778	2.21408
ENSMUST00000077389	Gm7536	-0.767634	0.108891	-7.04954	1.79512e-12	6.20617e-11	2.97493	2.96292	3.04797	3.24118	3.19832	3.24306
ENSMUST00000087556	Smc5	-0.199585	0.129751	-1.53822	0.123995	0.339164	2.64181	2.62118	2.58394	2.70159	2.66229	2.66476
ENSMUST00000105275	Osbpl8	0.651831	0.0925332	7.04429	1.86409e-12	6.42652e-11	3.69756	3.68229	3.63994	3.50695	3.45053	3.47407
ENSMUST00000103164	Acsf2	-0.780268	0.110787	-7.04297	1.88189e-12	6.47881e-11	2.96637	2.99655	2.91957	3.23871	3.17114	3.17799
ENSMUST00000066532	Lipg	-1.17906	0.167676	-7.0318	2.03884e-12	7.00254e-11	2.31056	2.26781	2.21056	2.69106	2.56194	2.59749
ENSMUST00000034945	Ciao2a	-0.752518	0.107027	-7.03112	2.04875e-12	7.02375e-11	3.30564	3.24021	3.21259	3.51122	3.43968	3.48964
ENSMUST00000049621	Hes5	3.32775	0.473852	7.02276	2.1753e-12	7.43687e-11	1.82154	1.84113	1.79048	0.88488	0.587656	0.918517
ENSMUST00000154689	Meaf6	1.50061	0.213868	7.01652	2.27468e-12	7.76581e-11	2.38251	2.32393	2.29353	1.79566	1.88869	1.94993
ENSMUST00000028017	Eef1aknmt	1.40284	0.199993	7.01445	2.30852e-12	7.87042e-11	2.38416	2.31825	2.34117	1.88488	1.92512	1.96482
ENSMUST00000060427	Ier2	-0.681884	0.0972712	-7.01013	2.38089e-12	8.10591e-11	3.66352	3.65069	3.60667	3.89098	3.80685	3.83681
ENSMUST00000031434	Rnf34	-0.956205	0.136559	-7.00213	2.52105e-12	8.57122e-11	2.7014	2.58871	2.58179	2.94341	2.87546	2.92498
ENSMUST00000048116	Slc7a1	0.520938	0.0743992	7.00193	2.52461e-12	8.57146e-11	4.27917	4.2935	4.28117	4.13915	4.11891	4.12524
ENSMUST00000020755	Ppp4r3b	-0.650911	0.0931541	-6.98747	2.79891e-12	9.48966e-11	3.20501	3.20731	3.19426	3.40264	3.36454	3.42536
ENSMUST00000155849	Piga	-1.35855	0.194535	-6.98358	2.87754e-12	9.74282e-11	2.11954	2.01722	1.92695	2.43248	2.44949	2.4304
ENSMUST00000142269	Rack1	0.900291	0.128989	6.9796	2.96024e-12	1.0009e-10	2.81608	2.82125	2.80815	2.51545	2.51707	2.59521
ENSMUST00000106429	1810037I17Rik	-1.03911	0.148924	-6.97739	3.00703e-12	1.01533e-10	2.70615	2.75481	2.70996	3.13808	2.94559	3.00532
ENSMUST00000212959	Arv1	1.35851	0.194771	6.97494	3.06005e-12	1.03181e-10	2.36561	2.39648	2.42161	2.01751	1.90467	2.02826
ENSMUST00000022062	Sdha	-0.649826	0.0931898	-6.97315	3.09931e-12	1.04362e-10	3.15173	3.13175	3.10661	3.33951	3.31008	3.32824
ENSMUST00000209469	Cfl1	1.23169	0.17673	6.96934	3.18438e-12	1.0708e-10	2.47475	2.45725	2.43996	2.08117	2.03867	2.136
ENSMUST00000034470	Vps26b	0.775064	0.111292	6.96427	3.30119e-12	1.10856e-10	2.98166	2.99455	2.95207	2.74565	2.72199	2.76128
ENSMUST00000045866	Ddx21	0.566187	0.0813271	6.96184	3.35845e-12	1.12625e-10	4.67245	4.68599	4.65816	4.52091	4.46924	4.51382
ENSMUST00000117396	Ncapg	-0.891749	0.12823	-6.9543	3.54311e-12	1.18656e-10	2.62126	2.68377	2.60595	2.88488	2.8788	2.95295
ENSMUST00000030434	Fuca1	-1.10026	0.158279	-6.9514	3.61671e-12	1.20956e-10	2.63445	2.48795	2.52901	2.95781	2.80514	2.88289
ENSMUST00000043150	Acsl5	-0.764446	0.110038	-6.94708	3.72925e-12	1.24416e-10	3.20675	3.18511	3.124	3.45442	3.37565	3.37583
ENSMUST00000060792	Cavin1	2.87637	0.414042	6.94704	3.7303e-12	1.24416e-10	1.95543	1.90971	1.86405	1.27023	0.763747	0.96967
ENSMUST00000053215	Pik3cg	-1.97061	0.28377	-6.94438	3.8012e-12	1.26609e-10	1.39557	1.56238	1.60081	2.03978	2.1815	2.12937
ENSMUST00000028102	Kif5c	1.69253	0.24376	6.94341	3.82744e-12	1.2731e-10	2.20476	2.23216	2.26086	1.58385	1.80514	1.74782
ENSMUST00000102821	Stk10	-0.746402	0.107751	-6.92708	4.29613e-12	1.42707e-10	3.1713	3.25698	3.21611	3.48539	3.43089	3.40246
ENSMUST00000120537	Bcl3	-1.08668	0.157067	-6.91854	4.56314e-12	1.51372e-10	2.31056	2.26135	2.26536	2.66303	2.57106	2.58127
ENSMUST00000060991	Tspan31	-1.1116	0.160996	-6.90457	5.03563e-12	1.66821e-10	2.21948	2.35125	2.26982	2.65573	2.59519	2.60201
ENSMUST00000048646	Vps13b	-0.704071	0.102082	-6.89711	5.30717e-12	1.7558e-10	3.06527	3.14671	3.13893	3.3144	3.33951	3.33682
ENSMUST00000034131	Vps35	-0.634582	0.0920803	-6.89161	5.51638e-12	1.82256e-10	3.73974	3.74344	3.68479	3.90364	3.88982	3.94795
ENSMUST00000054098	Slc35g1	-0.905375	0.1314	-6.8902	5.57132e-12	1.83671e-10	2.60469	2.52969	2.53266	2.8002	2.82129	2.86485
ENSMUST00000228865	Gm19510	2.93434	0.425875	6.89013	5.57418e-12	1.83671e-10	1.91845	1.82364	1.89138	0.641842	1.02699	1.16156
ENSMUST00000021283	Pik3r5	-1.87844	0.272791	-6.88599	5.73884e-12	1.88844e-10	1.95543	1.56238	1.79048	2.46792	2.28663	2.31428
ENSMUST00000203063	Gm44198	1.71797	0.249499	6.88567	5.75142e-12	1.89005e-10	2.3516	2.27838	2.14782	1.77218	1.79851	1.66864
ENSMUST00000045847	Erf	0.802672	0.116576	6.88541	5.76207e-12	1.89102e-10	2.99521	3.06344	3.01816	2.80096	2.74299	2.80852
ENSMUST00000014438	Ndufa2	-1.00887	0.14667	-6.87849	6.04886e-12	1.98249e-10	2.54399	2.46682	2.57635	2.88114	2.76157	2.85428
ENSMUST00000212411	Gm4316	-2.0917	0.304151	-6.87717	6.10511e-12	1.9978e-10	1.53241	1.46547	1.27859	2.05682	2.13172	2.00665
ENSMUST00000028527	Kif18a	-1.08572	0.157877	-6.87702	6.11183e-12	1.9978e-10	2.44277	2.34413	2.32587	2.67426	2.66137	2.7605
ENSMUST00000219127	Gm47096	3.72475	0.542019	6.87199	6.33108e-12	2.06398e-10	1.82753	1.82364	1.85262	0.340812	-0.014404	1.09461
ENSMUST00000067625	Glrp1	-3.87685	0.564174	-6.87172	6.34305e-12	2.06515e-10	-0.0357936	0.562378	0.880652	1.87229	1.67579	1.74782
ENSMUST00000078286	Rpl7l1	0.688687	0.100347	6.86306	6.73994e-12	2.19146e-10	3.68807	3.65025	3.62651	3.49751	3.41953	3.42384
ENSMUST00000034547	Acat1	-0.671446	0.0978815	-6.85979	6.89638e-12	2.23937e-10	3.13593	3.12408	3.08239	3.33292	3.28836	3.32824
ENSMUST00000032402	Bcat1	1.05641	0.154009	6.85941	6.91448e-12	2.24228e-10	2.69012	2.58871	2.61804	2.29505	2.33195	2.32078
ENSMUST00000094993	Klhl9	-0.64382	0.0938699	-6.85864	6.95211e-12	2.25151e-10	3.01342	3.00407	3.00287	3.19845	3.19107	3.21216
ENSMUST00000094028	Capza1	-0.619195	0.0902934	-6.85759	7.00336e-12	2.26513e-10	3.67904	3.66524	3.61535	3.83698	3.81842	3.86479
ENSMUST00000032217	Lag3	1.83483	0.267663	6.85501	7.13062e-12	2.30326e-10	3.37751	3.41011	3.35066	2.96199	2.72119	2.7605
ENSMUST00000052172	Cxcr4	0.762876	0.111292	6.85471	7.14554e-12	2.30505e-10	3.23349	3.24924	3.26132	3.02205	2.95594	3.07042
ENSMUST00000002043	Ccdc47	-0.603687	0.0881807	-6.84602	7.59319e-12	2.43985e-10	3.23767	3.22443	3.2039	3.39351	3.40423	3.41389
ENSMUST00000153581	Oip5os1	-0.608625	0.0889097	-6.84543	7.62473e-12	2.44471e-10	3.36767	3.396	3.35249	3.53212	3.55986	3.5739
ENSMUST00000088217	Tbl1x	0.626068	0.0914587	6.84536	7.62821e-12	2.44471e-10	3.79332	3.81783	3.78987	3.65405	3.57777	3.601
ENSMUST00000120360	Rpl10a	-0.56478	0.121461	-4.64987	3.32138e-06	4.62304e-05	3.19771	3.08645	3.07724	3.33226	3.29159	3.25498
ENSMUST00000126534	Ucp2	-0.682466	0.0998246	-6.83665	8.10671e-12	2.58794e-10	3.21584	3.21943	3.23524	3.4788	3.4034	3.4005
ENSMUST00000030243	Prkaa2	2.07083	0.302974	6.835	8.20024e-12	2.61101e-10	2.16286	2.23907	1.97756	1.48694	1.59838	1.44679
ENSMUST00000002678	Tgfb1	-0.239541	0.0943643	-2.53847	0.0111338	0.0569691	3.86621	3.8234	3.7944	3.93393	3.89861	3.86839
ENSMUST00000080217	Ppm1b	-0.954651	0.139744	-6.83143	8.40719e-12	2.66999e-10	2.5265	2.50809	2.43695	2.8121	2.73067	2.79285
ENSMUST00000192591	Ighv8	-1.05163	0.154095	-6.82453	8.82145e-12	2.79794e-10	2.33895	2.4121	2.45613	2.65678	2.76591	2.73393
ENSMUST00000137271	Ccdc77	-1.34788	0.197602	-6.82117	9.03042e-12	2.85684e-10	1.8987	1.90971	1.9366	2.31624	2.33195	2.31428
ENSMUST00000063191	Serpinb9	2.15071	0.315362	6.81982	9.11534e-12	2.88e-10	2.1489	2.14784	2.11744	1.11896	1.57666	1.61749
ENSMUST00000029270	Ccna2	-1.24796	0.183006	-6.81921	9.15406e-12	2.88852e-10	2.15173	2.12169	2.01099	2.51545	2.46272	2.44356
ENSMUST00000041231	Psme4	-0.587339	0.0861532	-6.81737	9.27215e-12	2.91709e-10	3.35743	3.38159	3.34004	3.54043	3.52467	3.54524
ENSMUST00000029938	Gtf2b	-0.706817	0.103707	-6.81551	9.39272e-12	2.94869e-10	3.14947	3.10365	3.06428	3.32982	3.29245	3.33661
ENSMUST00000084828	Ncapg2	-0.617599	0.10061	-6.13858	8.3264e-10	2.03653e-08	3.11002	3.13641	3.10337	3.28726	3.2734	3.34442
ENSMUST00000165123	Csnk1a1	-0.628651	0.0923531	-6.80704	9.96252e-12	3.11774e-10	3.33712	3.35214	3.28527	3.52451	3.50398	3.51649
ENSMUST00000133808	Tmem250	-0.872705	0.128208	-6.80695	9.96926e-12	3.11774e-10	2.55638	2.60868	2.53986	2.86521	2.8058	2.82364
ENSMUST00000078090	Mllt3	1.80642	0.265466	6.80472	1.01248e-11	3.15834e-10	2.26956	2.25257	2.17622	1.71188	1.49075	1.81477
ENSMUST00000221299	Gm47662	1.87122	0.275282	6.79748	1.06466e-11	3.3169e-10	2.22666	2.17251	2.07098	1.60798	1.47696	1.68753
ENSMUST00000103486	Ighv6	-0.862345	0.126951	-6.79274	1.10022e-11	3.42335e-10	2.96637	3.07292	3.08307	3.23346	3.3339	3.33516
ENSMUST00000049931	Spn	0.988742	0.145807	6.78118	1.19198e-11	3.70418e-10	3.10847	3.24543	3.1961	2.78251	2.94368	2.92391
ENSMUST00000145128	Arhgap25	-2.32981	0.343978	-6.77314	1.26016e-11	3.91112e-10	1.30663	1.23907	1.23283	2.05262	1.87209	1.94485
ENSMUST00000109225	Timd2	1.36961	0.202276	6.77102	1.27881e-11	3.96399e-10	2.38581	2.43014	2.34678	1.9536	2.05748	1.90192
ENSMUST00000014917	Dll1	-3.39588	0.501787	-6.76758	1.30957e-11	4.04911e-10	1.0056	-0.0396817	1.09151	1.70254	1.88322	2.07233
ENSMUST00000162645	Zmiz1	-0.623432	0.0921694	-6.76399	1.34246e-11	4.14561e-10	3.16697	3.18589	3.16197	3.38299	3.35869	3.33537
ENSMUST00000072141	Pdcd11	0.568013	0.0840079	6.76143	1.36641e-11	4.21427e-10	3.82866	3.87572	3.86009	3.67727	3.67196	3.70296
ENSMUST00000234823	Haao	-2.47668	0.366325	-6.76087	1.37166e-11	4.22515e-10	1.46936	0.863408	1.31999	2.06097	2.04629	1.97447
ENSMUST00000006027	Reep5	0.830092	0.122985	6.74953	1.48327e-11	4.55754e-10	3.11924	3.07326	3.01099	2.85998	2.78974	2.80852
ENSMUST00000224503	Kif13b	0.983022	0.145725	6.74572	1.52274e-11	4.66133e-10	2.8433	2.9288	2.92695	2.68619	2.58109	2.53657
ENSMUST00000062148	Mcts2	1.46966	0.218126	6.7377	1.60912e-11	4.91963e-10	2.28849	2.25698	2.28506	1.78014	1.80514	1.90752
ENSMUST00000089620	Cd86	-0.807357	0.120054	-6.72494	1.75665e-11	5.32432e-10	3.58372	3.47975	3.42627	3.7572	3.70979	3.76493
ENSMUST00000018005	Mybl2	-1.06374	0.157999	-6.7326	1.66655e-11	5.08258e-10	2.41752	2.38027	2.26312	2.7091	2.67402	2.65192
ENSMUST00000044385	Sgtb	2.19316	0.325801	6.73159	1.67817e-11	5.11165e-10	2.10093	2.08089	1.96879	1.29505	1.26435	1.5595
ENSMUST00000029451	Tspan2	1.36945	0.203556	6.72767	1.72405e-11	5.23843e-10	2.61159	2.48015	2.43996	2.19512	2.07902	2.02403
ENSMUST00000071973	Ero1lb	-0.759233	0.113043	-6.71632	1.86371e-11	5.64186e-10	3.32556	3.28829	3.20903	3.54696	3.47032	3.49601
ENSMUST00000105569	Plekhn1	0.40599	0.170802	2.37696	0.0174559	0.0818157	2.35337	2.45447	2.46044	2.32758	2.2734	2.30768
ENSMUST00000103492	Ighv10	-0.519112	0.100737	-5.15316	2.56128e-07	4.38433e-06	2.97957	3.04418	3.02562	3.16947	3.16773	3.18333
ENSMUST00000057288	Pdia6	-0.776641	0.115855	-6.70357	2.03383e-11	6.13419e-10	3.21536	3.21967	3.15711	3.4966	3.37102	3.41975
ENSMUST00000041138	Elac1	-0.83857	0.125108	-6.70275	2.04535e-11	6.16138e-10	2.61257	2.60179	2.54341	2.81576	2.85541	2.84602
ENSMUST00000148028	Gm10863	-1.85146	0.276258	-6.70192	2.05693e-11	6.18866e-10	1.60766	1.46547	1.68513	2.10424	2.09954	2.23814
ENSMUST00000203605	Gm44164	1.90376	0.284088	6.70133	2.06534e-11	6.20637e-10	2.10409	2.29877	2.3824	1.60798	1.61906	1.8415
ENSMUST00000102672	Nfe2l2	-0.629065	0.0938758	-6.70104	2.0694e-11	6.21097e-10	3.24182	3.25124	3.20365	3.44479	3.3962	3.42418
ENSMUST00000054197	S1pr2	1.50156	0.224138	6.69926	2.09473e-11	6.27933e-10	2.30663	2.29276	2.21056	1.74735	1.86066	1.8415
ENSMUST00000068387	Ep300	-0.6122	0.0914054	-6.69763	2.11823e-11	6.34204e-10	3.31889	3.33671	3.33282	3.54043	3.5219	3.47678
ENSMUST00000111442	Ccr5	-1.14388	0.17081	-6.69679	2.13044e-11	6.37085e-10	2.60369	2.53319	2.37201	2.79642	2.86297	2.90696
ENSMUST00000118174	Phtf2	0.922449	0.13778	6.69509	2.15545e-11	6.43779e-10	2.85463	2.80355	2.78914	2.53254	2.59412	2.48229
ENSMUST00000023776	Slc4a8	2.11742	0.316835	6.68303	2.3405e-11	6.98203e-10	2.09454	2.08742	2.01499	1.31854	1.59838	1.29418
ENSMUST00000036248	Pmepa1	0.790479	0.118291	6.68248	2.34938e-11	7e-10	3.17452	3.15677	3.06817	2.92288	2.89729	2.87155
ENSMUST00000019649	Ubb	-0.731583	0.109539	-6.67877	2.40962e-11	7.17081e-10	3.5707	3.48782	3.51827	3.80746	3.70385	3.72325
ENSMUST00000132305	Clcf1	1.28892	0.193266	6.66914	2.57314e-11	7.64816e-10	2.39557	2.53203	2.53747	2.09669	2.03867	2.17076
ENSMUST00000010286	Tnfrsf13b	-0.679743	0.101941	-6.668	2.59313e-11	7.69829e-10	3.77147	3.809	3.76346	4.04646	3.94133	3.96433
ENSMUST00000071592	Prmt7	-0.771994	0.115833	-6.66474	2.65131e-11	7.85203e-10	3.00322	2.92973	2.92744	3.23679	3.16284	3.15813
ENSMUST00000232465	9030404E10Rik	3.15265	0.473135	6.66331	2.67724e-11	7.90978e-10	1.86183	1.63242	2.01896	0.88488	0.888686	0.96967
ENSMUST00000009875	Kcnd1	1.41181	0.21193	6.66165	2.70771e-11	7.99018e-10	2.49312	2.45168	2.56974	1.90901	2.10617	2.18569
ENSMUST00000026723	Hprt	-0.764623	0.114786	-6.66131	2.71393e-11	7.99893e-10	3.84221	3.7729	3.70867	4.05531	3.96669	3.99797
ENSMUST00000168747	Atp10a	-0.825009	0.123863	-6.66065	2.72618e-11	8.02541e-10	2.98951	2.92031	2.86854	3.22532	3.16284	3.13961
ENSMUST00000232086	Gm49760	-1.18538	0.178199	-6.65202	2.89095e-11	8.50029e-10	2.16011	2.11261	2.03447	2.45476	2.44499	2.48672
ENSMUST00000133090	Srsf11	0.781277	0.11751	6.64858	2.95927e-11	8.69078e-10	2.96853	3.02888	3.0004	2.72012	2.79851	2.7713
ENSMUST00000061755	Lamp2	-0.641657	0.105905	-6.05882	1.37125e-09	3.2725e-08	3.36578	3.32167	3.27357	3.53988	3.46975	3.53262
ENSMUST00000054052	Zfpm1	0.875032	0.131757	6.64124	3.11049e-11	9.11312e-10	3.01652	3.01531	2.98616	2.82511	2.6837	2.70739
ENSMUST00000069965	Cdk17	0.733872	0.110599	6.63542	3.23575e-11	9.45755e-10	3.54032	3.53365	3.44026	3.32579	3.25417	3.27574
ENSMUST00000165576	Fam3c	0.904851	0.136402	6.6337	3.27366e-11	9.557e-10	2.76078	2.73117	2.68853	2.44462	2.47696	2.44356
ENSMUST00000031377	Scarb2	-0.794448	0.119899	-6.62597	3.44969e-11	1.0047e-09	2.7948	2.7739	2.74988	3.0564	2.95687	3.01889
ENSMUST00000042734	1700066M21Rik	-0.8865	0.133817	-6.6247	3.47962e-11	1.01222e-09	2.60469	2.57204	2.49739	2.85735	2.81747	2.80571
ENSMUST00000062893	Cenpe	-0.812402	0.122643	-6.62412	3.49333e-11	1.01501e-09	3.18248	3.31634	3.24754	3.4441	3.49075	3.54907
ENSMUST00000020399	Cpm	-1.12287	0.169517	-6.6239	3.49844e-11	1.01529e-09	2.25646	2.31634	2.20028	2.64509	2.61805	2.52328
ENSMUST00000075723	Gm10123	-0.683302	0.103205	-6.62085	3.57144e-11	1.03526e-09	3.28808	3.2289	3.26804	3.5062	3.47527	3.4182
ENSMUST00000041065	Myo1d	1.49547	0.225906	6.61988	3.59497e-11	1.04085e-09	2.35866	2.4182	2.29771	1.78797	2.02302	1.88466
ENSMUST00000130632	Eno1	-1.58082	0.238936	-6.61608	3.6886e-11	1.0667e-09	1.6966	1.67632	1.70184	2.15705	2.14995	2.1944
ENSMUST00000189336	Stat1	-2.22333	0.336135	-6.61439	3.73081e-11	1.07764e-09	1.46936	1.42272	1.27859	2.21587	2.01902	1.91305
ENSMUST00000102840	Ass1	1.1134	0.168431	6.61041	3.83255e-11	1.10573e-09	2.57487	2.63334	2.57526	2.27531	2.16744	2.32506
ENSMUST00000035673	Vhl	-0.666871	0.10097	-6.60465	3.98464e-11	1.14557e-09	2.95543	2.92363	2.90184	3.12579	3.12642	3.1327
ENSMUST00000044423	Brip1	-0.751158	0.11378	-6.60183	4.06101e-11	1.16616e-09	2.84388	2.87041	2.80364	3.10611	3.03791	3.05246
ENSMUST00000047419	Tspo	-1.61474	0.244732	-6.59798	4.16797e-11	1.19548e-09	1.95098	1.88974	1.7769	2.48849	2.23357	2.33557
ENSMUST00000109627	Cbx6	0.819959	0.124285	6.59741	4.18398e-11	1.19868e-09	2.79415	2.83711	2.80493	2.54084	2.57331	2.58127
ENSMUST00000027748	Rgs16	2.62901	0.398535	6.59669	4.20443e-11	1.20313e-09	1.88328	2.09386	2.02678	1.03978	0.939839	1.47783
ENSMUST00000043059	Sema7a	0.728127	0.110445	6.59266	4.32013e-11	1.23337e-09	3.41492	3.51067	3.45003	3.28653	3.23111	3.20182
ENSMUST00000019998	Perp	1.69216	0.256755	6.59059	4.38081e-11	1.24924e-09	2.12557	2.1393	2.14192	1.68323	1.63881	1.54691
ENSMUST00000033999	Frg1	-0.770751	0.116956	-6.59007	4.39628e-11	1.2522e-09	2.97024	2.91263	2.908	3.21962	3.1239	3.14058
ENSMUST00000070524	Tgoln1	0.575965	0.0874097	6.58925	4.4204e-11	1.25761e-09	3.79048	3.83677	3.8086	3.6285	3.61906	3.66787
ENSMUST00000079252	Ipmk	-0.660925	0.100321	-6.58812	4.45427e-11	1.26578e-09	2.87855	2.89025	2.86405	3.07321	3.07444	3.0825
ENSMUST00000023143	Litaf	-0.802801	0.121868	-6.58749	4.47331e-11	1.26842e-09	3.15594	3.1666	3.08102	3.42788	3.30031	3.39582
ENSMUST00000090678	Rap1a	0.893565	0.135646	6.58747	4.47385e-11	1.26842e-09	2.78243	2.82955	2.73191	2.52833	2.49345	2.52058
ENSMUST00000219935	Zup1	-1.41555	0.214977	-6.58464	4.55991e-11	1.29007e-09	2.04339	1.93804	2.11428	2.34513	2.55144	2.46875
ENSMUST00000021595	Psmc1	-0.698327	0.106078	-6.58315	4.60596e-11	1.30137e-09	2.98291	2.9444	2.90236	3.17108	3.14606	3.14672
ENSMUST00000007046	Tmco6	-1.24988	0.189875	-6.58264	4.62158e-11	1.30428e-09	2.23138	2.15898	2.07098	2.61381	2.51194	2.46721
ENSMUST00000143673	AI662270	-0.649552	0.139774	-4.64715	3.36546e-06	4.67909e-05	2.77106	2.72449	2.62884	2.95571	2.86698	2.89624
ENSMUST00000186025	2010007H06Rik	0.997686	0.151766	6.57386	4.90272e-11	1.37888e-09	2.7573	2.76172	2.78577	2.36612	2.5419	2.47633
ENSMUST00000030398	Slc2a1	-1.60548	0.244578	-6.56431	5.22739e-11	1.46683e-09	1.6544	1.73847	1.64032	2.15037	2.14396	2.1944
ENSMUST00000039174	Prdm1	-2.36736	0.360934	-6.55897	5.41799e-11	1.51858e-09	1.24296	1.21559	1.18168	1.81063	2.01498	1.92924
ENSMUST00000030164	Vcp	-0.617045	0.0941044	-6.55702	5.48934e-11	1.53683e-09	3.78005	3.75786	3.718	3.9772	3.9052	3.93003
ENSMUST00000078825	Fcgr4	-2.83177	0.432057	-6.55417	5.59536e-11	1.56473e-09	1.24296	0.562378	1.05674	1.9536	1.88869	1.80782
ENSMUST00000030128	Chmp5	-0.678789	0.103653	-6.54864	5.80641e-11	1.61854e-09	3.12407	3.09545	3.09117	3.34513	3.2586	3.31667
ENSMUST00000087517	Dido1	0.752188	0.114862	6.54861	5.80756e-11	1.61854e-09	3.08412	3.07593	3.04389	2.78329	2.86354	2.87276
ENSMUST00000028135	Fam129b	1.17638	0.179809	6.54237	6.05503e-11	1.6837e-09	2.5417	2.66959	2.55043	2.2439	2.29946	2.15531
ENSMUST00000009550	Elk1	-0.743347	0.11367	-6.53952	6.17156e-11	1.71416e-09	2.8743	2.8128	2.78577	3.05388	3.0317	3.06309
ENSMUST00000235942	4833438C02Rik	1.44105	0.220437	6.53726	6.26568e-11	1.73834e-09	2.37075	2.53203	2.66061	2.09286	2.14995	2.06075
ENSMUST00000092074	Stat6	-0.648633	0.0992597	-6.5347	6.37362e-11	1.76629e-09	3.25335	3.21752	3.19294	3.45425	3.40224	3.39292
ENSMUST00000048138	S100a13	-1.03492	0.158602	-6.52529	6.78717e-11	1.87878e-09	2.21218	2.26781	2.27642	2.59245	2.51962	2.57891
ENSMUST00000101295	9930111J21Rik2	-0.979934	0.150182	-6.52498	6.80093e-11	1.88047e-09	2.68271	2.85241	2.85608	3.05304	3.07409	3.16248
ENSMUST00000051704	Cit	-0.816867	0.125196	-6.52471	6.81329e-11	1.88177e-09	2.63538	2.60278	2.67653	2.9206	2.88047	2.85175
ENSMUST00000016088	Castor2	1.16152	0.178074	6.52269	6.90557e-11	1.90512e-09	2.51075	2.61928	2.6039	2.26509	2.28226	2.12937
ENSMUST00000133042	Isg20	-3.69482	0.566876	-6.51786	7.13171e-11	1.9653e-09	0.809304	0.73847	-0.0224376	1.83217	1.56538	1.80076
ENSMUST00000043848	Ncapd2	-0.804195	0.123461	-6.51373	7.33069e-11	2.01787e-09	2.60667	2.67381	2.62102	2.89711	2.84413	2.88817
ENSMUST00000119780	Gm8430	-1.05527	0.162015	-6.51343	7.34547e-11	2.01968e-09	2.98291	2.8128	2.74398	3.23039	3.16169	3.1307
ENSMUST00000020397	Snrpd3	2.01414	0.309423	6.50932	7.54903e-11	2.07333e-09	1.9854	2.15898	2.07793	1.60798	1.34732	1.4304
ENSMUST00000051605	Dut	1.70919	0.262805	6.50364	7.83974e-11	2.15077e-09	2.16833	2.14216	2.07447	1.67325	1.61906	1.54691
ENSMUST00000198239	Fdps	-1.51573	0.233112	-6.50215	7.91807e-11	2.16983e-09	1.88849	1.70068	1.79711	2.31394	2.22863	2.22761
ENSMUST00000036206	Ccdc92	2.26402	0.348337	6.49949	8.05904e-11	2.20601e-09	1.96853	1.88974	2.02678	1.15373	1.24087	1.41337
ENSMUST00000036615	Hacd3	-0.586845	0.0903004	-6.49881	8.09563e-11	2.21356e-09	3.79914	3.78561	3.75752	3.99643	3.94882	3.92504
ENSMUST00000186535	Dubr	-1.46526	0.261258	-5.6085	2.0409e-08	4.20083e-07	1.60766	1.68459	1.81007	2.07721	2.21091	2.14897
ENSMUST00000114371	Cmss1	-0.802977	0.123699	-6.49135	8.5069e-11	2.32085e-09	2.5791	2.63884	2.57306	2.85069	2.84473	2.82364
ENSMUST00000160831	Gm7582	-1.59998	0.24678	-6.48343	8.96625e-11	2.44345e-09	1.61742	1.65051	1.75571	2.15037	2.16744	2.16156
ENSMUST00000072113	Tmem65	0.807218	0.124581	6.47947	9.20432e-11	2.50555e-09	2.79672	2.76988	2.77828	2.55566	2.53705	2.52328
ENSMUST00000020286	Ppa1	-0.783178	0.121013	-6.47186	9.68061e-11	2.63229e-09	3.20501	3.0945	3.07759	3.40283	3.3296	3.36041
ENSMUST00000005017	Hdgf	-0.703903	0.108768	-6.47159	9.69778e-11	2.63404e-09	4.07701	4.03356	4.00731	4.31968	4.19762	4.22982
ENSMUST00000091403	Arsb	-1.02474	0.15836	-6.47096	9.73833e-11	2.64214e-09	2.45416	2.56991	2.45032	2.88177	2.74977	2.76824
ENSMUST00000192772	6430511E19Rik	1.66427	0.257365	6.46659	1.0024e-10	2.71665e-09	2.29054	2.54238	2.44146	1.73875	2.06478	1.93971
ENSMUST00000055190	Baiap2l1	2.15596	0.333651	6.46171	1.03524e-10	2.80255e-09	1.93269	1.98562	2.00287	1.21587	1.44799	1.2707
ENSMUST00000232755	Brwd1	0.867139	0.134298	6.45682	1.06928e-10	2.89152e-09	2.70299	2.74919	2.72653	2.49917	2.44649	2.45
ENSMUST00000169314	Idi1	-0.88776	0.137523	-6.45534	1.07975e-10	2.91664e-09	3.11558	3.00564	2.94837	3.29191	3.23942	3.35008
ENSMUST00000185737	Gm28935	2.40654	0.373327	6.4462	1.14687e-10	3.09454e-09	2.05411	1.87413	2.08477	1.43772	0.939839	1.35785
ENSMUST00000024988	C3	4.88485	0.757851	6.44566	1.15096e-10	3.10217e-09	1.64545	1.70851	1.75571	0.340812	0.286626	0.0154272
ENSMUST00000072866	Ubap1	-1.67104	0.259353	-6.44311	1.1705e-10	3.15114e-09	1.54399	1.62308	1.70184	2.11166	2.10945	2.16772
ENSMUST00000098950	Elavl1	0.887158	0.137694	6.44296	1.17169e-10	3.15114e-09	2.72463	2.67965	2.68683	2.39962	2.45835	2.4304
ENSMUST00000023105	Endou	-1.09451	0.169898	-6.44218	1.17768e-10	3.16379e-09	2.34078	2.29477	2.3824	2.76406	2.60573	2.62395
ENSMUST00000031002	Man2b2	-0.714202	0.110902	-6.43992	1.1954e-10	3.20759e-09	2.99359	3.00564	2.96344	3.25806	3.17199	3.17349
ENSMUST00000088174	Hs6st1	0.79409	0.12331	6.43976	1.1966e-10	3.20759e-09	2.82872	2.88615	2.87021	2.65573	2.61194	2.60089
ENSMUST00000047768	Neil3	-1.14282	0.177587	-6.43527	1.2325e-10	3.30024e-09	2.12557	2.05022	2.17346	2.48694	2.43585	2.46568
ENSMUST00000112238	Foxn2	0.643698	0.100121	6.42917	1.28303e-10	3.43178e-09	3.43755	3.40608	3.3637	3.215	3.17983	3.23291
ENSMUST00000067664	Ywhae	-0.656732	0.102217	-6.42485	1.31998e-10	3.52679e-09	3.81166	3.75945	3.73222	4.01503	3.92527	3.95515
ENSMUST00000031597	Plbd2	0.671402	0.104703	6.41244	1.43213e-10	3.81813e-09	3.20947	3.17357	3.16845	3.0078	2.99547	2.94022
ENSMUST00000047357	Cpsf2	-0.5689	0.0887717	-6.40858	1.46885e-10	3.91179e-09	3.50429	3.53447	3.49765	3.65447	3.68317	3.71152
ENSMUST00000000543	Grasp	0.790156	0.123465	6.39982	1.5556e-10	4.13834e-09	2.86457	2.94259	2.88444	2.68717	2.65211	2.64177
ENSMUST00000027538	Asb1	0.798264	0.124748	6.39903	1.56364e-10	4.15523e-09	2.90918	2.88718	2.8839	2.59123	2.67402	2.68753
ENSMUST00000022228	Cwc27	-0.764941	0.119582	-6.39677	1.58703e-10	4.21283e-09	2.80619	2.8272	2.7586	3.04453	2.97593	3.06114
ENSMUST00000064989	Prkcb	0.811571	0.126962	6.39225	1.63463e-10	4.33451e-09	3.09518	3.20112	3.13168	2.94396	2.8344	2.91689
ENSMUST00000028378	Galnt3	-4.2754	0.669142	-6.38938	1.66563e-10	4.41195e-09	-0.0357936	0.562378	0.454684	1.53114	1.80514	1.65888
ENSMUST00000117513	Slc29a3	-0.758051	0.118688	-6.38692	1.6926e-10	4.47857e-09	2.63072	2.66016	2.62981	2.89226	2.87039	2.84215
ENSMUST00000149243	Mrpl3	-0.35758	0.182562	-1.95868	0.0501499	0.182021	2.19973	2.18303	2.16508	2.25989	2.3339	2.27311
ENSMUST00000025486	Lmnb1	-0.660634	0.103635	-6.3746	1.83436e-10	4.84322e-09	3.76739	3.71999	3.6607	3.95476	3.89344	3.90051
ENSMUST00000099705	Nxpe3	-0.678943	0.106513	-6.3743	1.83806e-10	4.8478e-09	3.00796	2.96507	2.92987	3.19115	3.14786	3.17978
ENSMUST00000190277	Gm28437	0.496867	0.0779618	6.37321	1.85118e-10	4.87715e-09	4.67932	4.67728	4.66121	4.51347	4.5063	4.54837
ENSMUST00000092836	Wfdc17	-2.77651	0.435775	-6.37143	1.87268e-10	4.92851e-09	0.663176	0.960318	1.23283	1.81793	1.90467	1.80782
ENSMUST00000034848	Psma4	-0.820774	0.128878	-6.36862	1.90731e-10	5.01429e-09	2.85686	2.74565	2.79048	3.08978	2.99078	3.05563
ENSMUST00000042990	Serbp1	0.718232	0.112814	6.36654	1.93343e-10	5.07751e-09	3.50391	3.45433	3.37446	3.23734	3.20883	3.2469
ENSMUST00000134325	Trim26	-0.883024	0.138712	-6.3659	1.94144e-10	5.09311e-09	2.44133	2.51541	2.56415	2.76077	2.77164	2.79358
ENSMUST00000046897	Trim14	-1.86967	0.294004	-6.35932	2.02651e-10	5.31063e-09	1.49569	1.50439	1.3755	2.05262	1.9856	2.03662
ENSMUST00000006614	Epha2	1.01504	0.159712	6.35541	2.07873e-10	5.44166e-09	2.85686	2.83999	2.84562	2.64831	2.42493	2.52597
ENSMUST00000028350	Zmynd19	0.712971	0.112285	6.34966	2.15791e-10	5.64294e-09	3.11863	3.05758	3.0409	2.86391	2.83624	2.87636
ENSMUST00000214217	Ilf3	0.850771	0.180038	4.7255	2.29547e-06	3.30163e-05	2.36041	2.4028	2.35231	2.11533	2.14396	2.08731
ENSMUST00000023460	Ncbp2	0.781378	0.123213	6.34169	2.27265e-10	5.92407e-09	3.04985	3.02252	2.95847	2.73439	2.81554	2.77585
ENSMUST00000103473	Ighv9	-0.757343	0.119539	-6.33553	2.36527e-10	6.15897e-09	3.17211	3.27292	3.2021	3.37383	3.47174	3.48348
ENSMUST00000087435	Bmpr2	1.07907	0.170433	6.33134	2.43035e-10	6.32175e-09	2.54967	2.66874	2.63938	2.21297	2.30988	2.35587
ENSMUST00000190857	Ktn1	1.21479	0.192008	6.32676	2.5037e-10	6.50565e-09	2.51075	2.40902	2.38068	2.01751	2.0894	2.10179
ENSMUST00000069097	Ago3	0.646855	0.102335	6.32094	2.59975e-10	6.74809e-09	3.189	3.21269	3.20028	2.96147	3.02302	3.02995
ENSMUST00000037915	Msl1	-0.787466	0.124921	-6.30372	2.90591e-10	7.52689e-09	2.64454	2.61449	2.57195	2.86909	2.856	2.81888
ENSMUST00000187504	Lbhd1	0.990015	0.157068	6.3031	2.91746e-10	7.54886e-09	2.56735	2.53551	2.50904	2.2439	2.24805	2.22761
ENSMUST00000054050	Gimap9	0.815195	0.129383	6.30063	2.96444e-10	7.66234e-09	2.76355	2.78833	2.75281	2.55433	2.52342	2.48964
ENSMUST00000045870	Rnf225	2.12414	0.33727	6.29804	3.01431e-10	7.78306e-09	1.96421	1.96032	2.05674	1.48694	1.38354	1.12937
ENSMUST00000057438	Vcpip1	-0.576195	0.0914921	-6.29776	3.01973e-10	7.78887e-09	3.28394	3.28829	3.26469	3.44615	3.42651	3.48318
ENSMUST00000139886	Ewsr1	0.479784	0.128261	3.74067	0.000183528	0.00174451	2.87536	2.82424	2.88065	2.75495	2.65491	2.73393
ENSMUST00000110797	Gm8818	1.62627	0.258509	6.29094	3.15539e-10	8.12175e-09	2.20724	2.11261	2.14782	1.70254	1.5538	1.73143
ENSMUST00000031419	Fam216a	-1.15362	0.183811	-6.27614	3.47071e-10	8.924e-09	2.24976	2.15622	2.06392	2.47275	2.51323	2.54306
ENSMUST00000164766	Rem2	2.40065	0.382646	6.27383	3.52282e-10	9.04853e-09	1.8563	1.8846	1.91206	1.27023	0.939839	1.21955
ENSMUST00000028802	Knl1	-1.03555	0.165295	-6.26484	3.73207e-10	9.57598e-09	2.28227	2.28665	2.27859	2.65257	2.50673	2.61202
ENSMUST00000113312	Shq1	1.57455	0.251601	6.25814	3.89587e-10	9.98587e-09	2.23605	2.09065	2.21309	1.74735	1.64835	1.73143
ENSMUST00000026665	Cbx4	-0.865523	0.138327	-6.25707	3.92276e-10	1.00443e-08	2.94375	3.0259	2.94464	3.32691	3.16972	3.18745
ENSMUST00000000544	Acvr1b	0.752174	0.12023	6.2561	3.94724e-10	1.00965e-08	3.04663	3.10458	3.05201	2.78408	2.89193	2.8428
ENSMUST00000174552	Dip2c	-1.25255	0.200289	-6.2537	4.00843e-10	1.02423e-08	2.02111	1.97735	1.92695	2.40714	2.29735	2.35189
ENSMUST00000033991	Wrn	-1.09741	0.175789	-6.24277	4.29902e-10	1.09281e-08	2.12856	2.06412	2.12058	2.46466	2.43585	2.40459
ENSMUST00000182497	Gm26947	-2.23991	0.358914	-6.24079	4.35355e-10	1.10552e-08	1.32593	1.19077	1.12369	1.89104	1.85483	1.93971
ENSMUST00000002291	Paxip1	-0.57591	0.0924993	-6.22609	4.78205e-10	1.21183e-08	3.15622	3.11717	3.1212	3.31486	3.29352	3.30724
ENSMUST00000196385	Ptpn22	1.78168	0.336068	5.30153	1.14834e-07	2.06189e-06	1.99359	2.00564	1.92695	1.15373	1.5419	1.52058
ENSMUST00000180445	9330175E14Rik	-1.51707	0.244643	-6.20115	5.60517e-10	1.41313e-08	1.79672	2.00564	1.7769	2.37424	2.21859	2.37904
ENSMUST00000075686	Ado	0.587109	0.09469	6.20033	5.63438e-10	1.41904e-08	3.37717	3.35002	3.3188	3.18715	3.16024	3.17016
ENSMUST00000034524	Rexo2	-0.843455	0.13604	-6.20005	5.64465e-10	1.42018e-08	2.55416	2.48536	2.53386	2.76814	2.82507	2.7397
ENSMUST00000031556	Tmem106b	-0.667992	0.107802	-6.19645	5.77512e-10	1.45152e-08	2.87	2.84962	2.81007	3.04065	3.03053	3.06348
ENSMUST00000152813	Spata5l1	-0.820977	0.132505	-6.19582	5.7981e-10	1.4558e-08	2.6203	2.69029	2.60184	2.93796	2.86066	2.85616
ENSMUST00000144116	Klhl22	-2.10393	0.339717	-6.19319	5.89586e-10	1.47884e-08	1.19466	1.34053	1.33929	1.93741	1.86641	1.97922
ENSMUST00000000896	Pxmp4	-1.13109	0.182701	-6.19091	5.98165e-10	1.49883e-08	2.21218	2.09065	2.13592	2.55566	2.44649	2.45947
ENSMUST00000102919	Abca2	-0.679333	0.109797	-6.18718	6.12507e-10	1.5332e-08	2.83927	2.92505	2.87793	3.08432	3.07621	3.09929
ENSMUST00000109241	Snx18	-1.11059	0.179513	-6.18671	6.14342e-10	1.53623e-08	2.09131	2.14501	2.22308	2.54357	2.45981	2.46413
ENSMUST00000022353	Mss51	-1.73506	0.280487	-6.18587	6.17596e-10	1.54123e-08	1.50827	1.56238	1.54576	1.99882	2.04629	2.12937
ENSMUST00000125058	Cdk9	1.37092	0.221679	6.18423	6.24048e-10	1.55418e-08	2.33527	2.22039	2.30184	1.80321	1.86641	1.94485
ENSMUST00000153578	Tspoap1	-4.35976	0.705513	-6.17956	6.428e-10	1.59926e-08	0.441328	-0.0396817	0.454684	1.53114	1.79178	1.57173
ENSMUST00000049357	Pnrc1	-0.777455	0.12592	-6.1742	6.65004e-10	1.64949e-08	2.58225	2.58768	2.58071	2.84664	2.77235	2.831
ENSMUST00000089622	Tet3	0.565259	0.0917019	6.16409	7.08888e-10	1.75657e-08	3.57188	3.546	3.56235	3.42717	3.38057	3.35982
ENSMUST00000194738	Igha	2.20248	0.357564	6.15968	7.28928e-10	1.80441e-08	1.90869	2.00171	1.95529	1.27023	1.06478	1.46259
ENSMUST00000070112	Ndufa8	-0.690495	0.112167	-6.15594	7.46343e-10	1.84566e-08	3.03498	3.01722	2.96835	3.26406	3.17227	3.20604
ENSMUST00000004959	Grap	-0.791288	0.128546	-6.1557	7.4747e-10	1.84613e-08	3.57252	3.596	3.56482	3.91328	3.72191	3.79162
ENSMUST00000170941	Treml2	-1.29764	0.210807	-6.15558	7.48034e-10	1.84613e-08	2.32782	2.13641	2.37896	2.75911	2.53705	2.72385
ENSMUST00000047935	Tspyl4	-1.23403	0.200564	-6.15281	7.61212e-10	1.87677e-08	2.03239	2.04668	1.89138	2.39962	2.34732	2.35388
ENSMUST00000218828	Nap1l1	0.581862	0.094601	6.1507	7.71439e-10	1.90007e-08	3.74047	3.69352	3.66124	3.5289	3.50094	3.54267
ENSMUST00000013949	Birc3	-0.656593	0.106765	-6.14988	7.75436e-10	1.9061e-08	2.88066	2.8736	2.86462	3.10086	3.03404	3.07499
ENSMUST00000050234	Jrk	0.823845	0.134056	6.14554	7.96912e-10	1.95693e-08	2.77645	2.78962	2.74546	2.49917	2.49075	2.57414
ENSMUST00000123325	Ankrd33b	-0.0890085	0.115002	-0.773976	0.438945	0.707661	3.10377	3.11535	3.03294	3.12721	3.14426	3.06114
ENSMUST00000103324	Igkv15	-0.883803	0.143958	-6.13931	8.28828e-10	2.02922e-08	2.66056	2.54352	2.53866	2.88426	2.79784	2.86607
ENSMUST00000106746	Helz	1.1458	0.186724	6.13635	8.44392e-10	2.06117e-08	2.57273	2.48146	2.60595	2.10797	2.29523	2.20855
ENSMUST00000064234	Ezr	-0.53561	0.0874465	-6.12501	9.06779e-10	2.20907e-08	3.87542	3.91393	3.85436	4.03747	4.0223	4.06851
ENSMUST00000181823	Rpgrip1	-1.9954	0.326245	-6.11628	9.57846e-10	2.33117e-08	1.24296	1.65051	1.62102	1.98426	2.22364	2.1768
ENSMUST00000233732	Lonp1	-1.09358	0.17893	-6.11177	9.8531e-10	2.39564e-08	2.30465	2.18563	2.11744	2.53947	2.55963	2.51649
ENSMUST00000098486	Bcl2a1d	-0.678196	0.111022	-6.10868	1.00461e-09	2.44016e-08	3.65396	3.64373	3.63404	3.92145	3.77855	3.83246
ENSMUST00000208638	Fchsd2	0.381639	0.273687	1.39443	0.163187	0.404773	1.95543	2.23907	2.21056	1.95886	1.95408	2.16465
ENSMUST00000145787	Tma16	0.814453	0.151064	5.39145	6.98918e-08	1.31648e-06	2.66491	2.75481	2.72653	2.4218	2.54069	2.44194
ENSMUST00000108527	Dhx33	0.567528	0.0931685	6.09141	1.1192e-09	2.71044e-08	3.2889	3.28129	3.26064	3.11606	3.11657	3.08547
ENSMUST00000073722	Gm10073	-0.744974	0.122436	-6.08458	1.16797e-09	2.82576e-08	2.68104	2.66533	2.64595	2.92627	2.84353	2.8928
ENSMUST00000238370	AW011738	-1.26414	0.328839	-3.84424	0.000120927	0.00120982	1.90373	1.47883	1.54576	1.99402	2.07902	2.1158
ENSMUST00000052867	Gm9843	-0.918979	0.151059	-6.08357	1.17536e-09	2.83807e-08	2.94239	2.77256	2.75932	3.15037	3.11977	3.05365
ENSMUST00000103751	Iglv3	-0.788554	0.129646	-6.08236	1.18424e-09	2.8567e-08	2.66836	2.74136	2.72029	2.95781	2.88487	2.99589
ENSMUST00000114230	Psmb9	-1.71025	0.281273	-6.08039	1.19889e-09	2.8892e-08	1.53241	1.56238	1.53386	2.12257	2.06114	1.97922
ENSMUST00000061047	Phlpp1	-0.583246	0.0959968	-6.07569	1.23458e-09	2.97057e-08	3.28102	3.31385	3.23668	3.46303	3.46112	3.4372
ENSMUST00000198435	Stap1	-0.61459	0.101157	-6.07562	1.23507e-09	2.97057e-08	3.16038	3.10738	3.0868	3.28529	3.29967	3.32697
ENSMUST00000030069	Ptgr1	1.31299	0.216208	6.07282	1.25683e-09	3.01702e-08	2.24296	2.23216	2.22798	1.82511	1.82445	1.86669
ENSMUST00000236439	A930007I19Rik	1.36812	0.22535	6.07109	1.27042e-09	3.04665e-08	2.21948	2.30076	2.23763	1.91484	1.83685	1.76362
ENSMUST00000093906	Birc5	-0.827546	0.136316	-6.07079	1.2728e-09	3.04939e-08	2.5586	2.46138	2.53023	2.74565	2.79784	2.75737
ENSMUST00000044384	Aldh1b1	-1.22394	0.201847	-6.06367	1.33047e-09	3.17925e-08	2.05763	1.93345	2.1111	2.46139	2.40555	2.35189
ENSMUST00000042556	Pwp2	0.494936	0.0816237	6.06362	1.33089e-09	3.17925e-08	3.81436	3.80808	3.77344	3.64959	3.65603	3.64433
ENSMUST00000057194	Lrrc75a	1.35583	0.223785	6.05862	1.37296e-09	3.27341e-08	2.38416	2.22039	2.28291	1.94827	1.87209	1.85428
ENSMUST00000056045	Fam185a	-0.870365	0.14369	-6.05724	1.38474e-09	3.29828e-08	2.38251	2.35302	2.33167	2.59849	2.62409	2.63138
ENSMUST00000045802	Pclaf	-0.624628	0.103152	-6.05539	1.40078e-09	3.33326e-08	3.5708	3.52546	3.4699	3.72793	3.67402	3.73193
ENSMUST00000008036	Rplp1	-0.65922	0.108935	-6.0515	1.43504e-09	3.41149e-08	4.54299	4.49914	4.51475	4.78359	4.64115	4.71702
ENSMUST00000048518	Parpbp	-0.820987	0.135769	-6.04692	1.47637e-09	3.50634e-08	2.5193	2.48276	2.4647	2.77618	2.7016	2.72976
ENSMUST00000143400	Asb8	-0.791463	0.131033	-6.04017	1.53956e-09	3.65288e-08	2.57699	2.54124	2.49739	2.80171	2.77729	2.75421
ENSMUST00000102724	Faf1	-0.661839	0.109642	-6.03637	1.5762e-09	3.73621e-08	3.07108	3.07593	3.00897	3.2965	3.21477	3.24203
ENSMUST00000128279	Ccnb1	-1.88937	0.313011	-6.03611	1.57871e-09	3.73857e-08	1.48272	1.37529	1.31999	1.95886	1.97237	1.96967
ENSMUST00000078034	Rpl9	-0.817717	0.13563	-6.02901	1.64967e-09	3.90285e-08	2.6958	2.60574	2.58287	2.87037	2.91705	2.8402
ENSMUST00000014499	Anapc1	-0.610434	0.10126	-6.02836	1.65631e-09	3.91477e-08	3.05305	3.06103	3.03561	3.27405	3.20649	3.21819
ENSMUST00000118009	Naf1	0.533099	0.0884566	6.02666	1.67378e-09	3.95228e-08	3.46908	3.46397	3.44011	3.31899	3.28028	3.29235
ENSMUST00000001809	Pabpc1	-0.273566	0.131357	-2.08261	0.0372864	0.146529	2.84388	2.80851	2.73572	2.91542	2.89569	2.82633
ENSMUST00000022344	Ecd	-0.533995	0.088796	-6.01373	1.81308e-09	4.26889e-08	3.19491	3.18381	3.17594	3.3568	3.33038	3.34968
ENSMUST00000143631	Lrmp	0.89334	0.21333	4.1876	2.81917e-05	0.00032796	2.41291	2.32953	2.2494	2.15373	2.01902	2.01543
ENSMUST00000025906	Esrra	0.394093	0.13241	2.9763	0.00291746	0.0190476	2.74236	2.73484	2.68513	2.64509	2.57999	2.58127
ENSMUST00000022629	Dpysl2	-0.742665	0.123808	-5.99854	1.99101e-09	4.67441e-08	2.66144	2.66016	2.62495	2.87165	2.83069	2.9125
ENSMUST00000176438	Zeb2	-1.33232	0.222262	-5.9944	2.04242e-09	4.79052e-08	1.93269	1.77986	2.00695	2.27783	2.35108	2.31862
ENSMUST00000071169	Rcc2	-0.967557	0.161802	-5.97987	2.2331e-09	5.22281e-08	2.22428	2.19077	2.29771	2.53114	2.53826	2.52328
ENSMUST00000169536	Zfyve27	1.14393	0.191345	5.97837	2.25386e-09	5.26636e-08	2.43403	2.37025	2.35958	1.9793	2.09281	2.05285
ENSMUST00000097442	Ptpn14	3.42604	0.573665	5.97219	2.34086e-09	5.46445e-08	1.58746	1.93804	1.70996	0.0397822	0.587656	1.05682
ENSMUST00000005503	Msh6	-0.53078	0.0889622	-5.96635	2.42617e-09	5.65823e-08	3.41368	3.44887	3.39019	3.58447	3.56343	3.58597
ENSMUST00000030806	Kif1b	1.21144	0.203342	5.95768	2.55845e-09	5.96107e-08	2.48008	2.50314	2.39917	2.01751	2.21348	2.03246
ENSMUST00000060148	Hivep1	0.722319	0.121247	5.95741	2.56269e-09	5.96528e-08	3.50165	3.65781	3.60779	3.4103	3.35221	3.3647
ENSMUST00000059226	Ifi205	2.78078	0.467377	5.94976	2.68532e-09	6.23892e-08	1.73506	1.70068	1.76995	0.994025	0.830694	0.860525
ENSMUST00000206803	Arhgap17	0.801608	0.134761	5.94835	2.70859e-09	6.28706e-08	2.69499	2.74494	2.71555	2.44118	2.4921	2.49687
ENSMUST00000028852	Mrps5	1.28184	0.215569	5.94629	2.74285e-09	6.36057e-08	2.21463	2.26781	2.2494	1.85933	1.82445	1.89049
ENSMUST00000096753	Hnrnpul2	-0.47995	0.0807171	-5.94608	2.74637e-09	6.36273e-08	3.55136	3.58264	3.56325	3.71336	3.70177	3.71604
ENSMUST00000020312	Mcu	0.874279	0.14705	5.94544	2.75708e-09	6.38153e-08	2.9136	2.86827	2.78914	2.64724	2.52342	2.61202
ENSMUST00000067505	Tmem120b	1.43765	0.241825	5.94499	2.76482e-09	6.39342e-08	2.16286	2.20087	2.25172	1.87229	1.69317	1.7397
ENSMUST00000020288	Eif4ebp2	0.5384	0.0905728	5.94439	2.77483e-09	6.41055e-08	3.83904	3.81886	3.76139	3.65193	3.6415	3.6433
ENSMUST00000132007	Gm12000	1.84195	0.30995	5.94273	2.80314e-09	6.46985e-08	2.00163	2.10645	2.04575	1.65257	1.32802	1.46259
ENSMUST00000059498	Edem3	-0.597606	0.100641	-5.93799	2.88531e-09	6.65326e-08	2.98663	3.02664	2.98446	3.19054	3.15291	3.1944
ENSMUST00000181485	4632428C04Rik	1.89197	0.318951	5.93183	2.9957e-09	6.89488e-08	1.90373	2.02478	2.04575	1.29505	1.47696	1.47783
ENSMUST00000058109	Mrps7	-0.751866	0.126757	-5.93154	3.00105e-09	6.90073e-08	2.72913	2.67044	2.68513	2.97226	2.87096	2.91743
ENSMUST00000019026	Mrpl45	-0.664802	0.11209	-5.93096	3.01164e-09	6.91302e-08	3.3162	3.27037	3.26199	3.54385	3.42048	3.47812
ENSMUST00000136925	Slc19a1	1.12897	0.190352	5.93094	3.01202e-09	6.91302e-08	2.43403	2.3852	2.48135	2.07321	2.17029	2.02826
ENSMUST00000174852	Rpp40	0.835438	0.314069	2.66005	0.00781302	0.0428384	1.87802	1.93345	1.7769	1.53114	1.7016	1.59521
ENSMUST00000031788	Hibadh	-0.888235	0.149955	-5.92334	3.15465e-09	7.22689e-08	2.54967	2.46411	2.46752	2.83077	2.70493	2.74459
ENSMUST00000036372	Chsy1	0.502972	0.084942	5.92136	3.19291e-09	7.30772e-08	3.66187	3.64588	3.62141	3.49126	3.47668	3.50749
ENSMUST00000164939	Sla	-1.5517	0.262185	-5.91834	3.25211e-09	7.4363e-08	1.58746	1.62308	1.60081	2.06509	2.06838	2.07989
ENSMUST00000167759	Atxn2l	-1.02533	0.173324	-5.9157	3.30475e-09	7.54964e-08	2.29054	2.22749	2.28291	2.66406	2.5346	2.51649
ENSMUST00000127430	Smchd1	-0.547506	0.0925541	-5.91552	3.3083e-09	7.55072e-08	3.40005	3.44004	3.38834	3.55685	3.55997	3.60605
ENSMUST00000139674	Kdm2b	1.36028	0.229983	5.9147	3.32477e-09	7.57424e-08	2.24751	2.31825	2.4057	1.87863	2.02302	1.82834
ENSMUST00000035033	Copb2	-0.521127	0.0881626	-5.91098	3.40082e-09	7.74032e-08	3.50378	3.53701	3.50815	3.66096	3.65296	3.70465
ENSMUST00000027173	Wdr12	1.53697	0.260209	5.90669	3.49042e-09	7.9369e-08	2.2674	2.18043	2.31202	1.65257	1.94464	1.723
ENSMUST00000224042	Phf11	-2.37646	0.402355	-5.90637	3.49727e-09	7.94513e-08	1.21948	0.805416	1.25632	1.87863	1.85483	1.81477
ENSMUST00000030455	Akr1a1	-0.782407	0.132562	-5.9022	3.58692e-09	8.14128e-08	2.5265	2.58357	2.51286	2.8143	2.75865	2.75815
ENSMUST00000038890	Dennd4a	0.16647	0.0874119	1.90443	0.056854	0.199191	3.39509	3.44076	3.41847	3.36714	3.37156	3.36645
ENSMUST00000153183	Tbl2	-0.568949	0.0964739	-5.89744	3.69193e-09	8.36418e-08	3.13004	3.08612	3.08443	3.26146	3.29245	3.26119
ENSMUST00000192394	Mbnl1	0.857403	0.157652	5.43859	5.37037e-08	1.03132e-06	2.86946	2.93621	2.97626	2.54629	2.74827	2.69395
ENSMUST00000102553	Hmgn2	-1.16367	0.197447	-5.89359	3.77903e-09	8.54574e-08	2.04699	1.9288	2.04575	2.35785	2.32206	2.39924
ENSMUST00000024829	Abcg1	-3.94067	0.669628	-5.88486	3.98384e-09	9.00063e-08	0.663176	-0.0396817	0.454684	1.53114	1.79178	1.50679
ENSMUST00000026927	Nudt5	0.846548	0.143896	5.88306	4.02755e-09	9.08269e-08	2.88276	2.75689	2.80879	2.56223	2.60677	2.51922
ENSMUST00000222310	Ccdc85c	1.03555	0.176131	5.87944	4.11654e-09	9.27485e-08	2.73284	2.58357	2.59666	2.35365	2.25277	2.37904
ENSMUST00000098192	Hbb	-0.680435	0.406882	-1.67231	0.0944625	0.284313	1.54399	1.34053	1.40893	1.80321	1.52966	1.54691
ENSMUST00000015481	Endog	-1.34831	0.229956	-5.86335	4.53626e-09	1.02018e-07	1.78375	1.79917	1.81641	2.22163	2.13482	2.25347
ENSMUST00000041111	Sem1	-0.753796	0.128627	-5.86032	4.6197e-09	1.038e-07	2.64545	2.59379	2.60493	2.89165	2.81426	2.81683
ENSMUST00000136107	Nsd3	-0.814086	0.138938	-5.85933	4.64748e-09	1.04328e-07	2.52887	2.51783	2.4987	2.81063	2.6974	2.76671
ENSMUST00000029708	Naxe	-0.694246	0.118712	-5.84814	4.97092e-09	1.11487e-07	2.78768	2.75411	2.73798	3.01429	2.93156	2.95892
ENSMUST00000120557	Rpl3	-0.269544	0.114477	-2.35457	0.0185441	0.0857473	2.91603	2.85353	2.93946	3.00215	2.95965	2.99406
ENSMUST00000188142	Peak1	-0.655026	0.112186	-5.83873	5.26006e-09	1.17757e-07	2.71625	2.76104	2.7342	2.93631	2.91705	2.95043
ENSMUST00000114664	Mpzl3	1.03804	0.17805	5.83006	5.54085e-09	1.23818e-07	2.43842	2.39168	2.41531	2.08117	2.07902	2.14576
ENSMUST00000177714	2010315B03Rik	-1.06587	0.183129	-5.82031	5.87385e-09	1.31021e-07	2.13739	2.17516	2.02289	2.42717	2.44348	2.44194
ENSMUST00000135371	Cul4a	-1.50281	0.2582	-5.82031	5.87387e-09	1.31021e-07	1.55527	1.75966	1.81641	2.14699	2.21348	2.16465
ENSMUST00000138662	Rps19	0.814522	0.140096	5.81404	6.09818e-09	1.35656e-07	2.6363	2.62308	2.622	2.3822	2.39722	2.36568
ENSMUST00000219456	Gm32255	4.60351	0.792576	5.80829	6.31142e-09	1.40272e-07	1.64545	1.73847	1.42472	0.340812	-0.014404	0.316457
ENSMUST00000185486	Gm28875	0.962111	0.165797	5.80293	6.51662e-09	1.44702e-07	2.58952	2.61063	2.50648	2.3093	2.30988	2.21955
ENSMUST00000097466	Gm10521	1.22669	0.21142	5.80215	6.54716e-09	1.45249e-07	2.34442	2.27838	2.38068	1.97428	1.87209	2.04073
ENSMUST00000099856	Mtr	-0.770648	0.132872	-5.79992	6.63481e-09	1.47061e-07	2.59157	2.54352	2.48811	2.76895	2.78286	2.77358
ENSMUST00000117815	Gm16464	-2.40997	0.415764	-5.79649	6.77189e-09	1.49964e-07	1.11033	1.23907	1.09151	1.71188	1.78494	2.05682
ENSMUST00000092048	Naca	0.839917	0.145074	5.78956	7.05696e-09	1.56136e-07	2.79608	2.85574	2.88444	2.56092	2.67134	2.53657
ENSMUST00000021062	Ddx5	0.568825	0.0983022	5.78649	7.18727e-09	1.58876e-07	3.48008	3.48885	3.40989	3.28282	3.30491	3.28119
ENSMUST00000119706	Plekha8	1.17527	0.203305	5.7808	7.43464e-09	1.64049e-07	2.43403	2.48666	2.39917	2.00827	2.20308	2.01975
ENSMUST00000113215	Sh3bgrl2	1.63782	0.283672	5.77366	7.75696e-09	1.70702e-07	2.14318	2.15065	2.12058	1.50218	1.81167	1.54691
ENSMUST00000099194	Tspyl3	-0.7182	0.124421	-5.77235	7.81737e-09	1.71877e-07	2.8093	2.75897	2.76431	3.03717	2.9281	3.01106
ENSMUST00000022268	Pdhb	-0.899921	0.155956	-5.77035	7.91094e-09	1.73779e-07	2.35866	2.43744	2.33167	2.70442	2.62108	2.61749
ENSMUST00000196820	Gbp9	-1.7442	0.302453	-5.76684	8.07697e-09	1.77268e-07	1.37918	1.46547	1.69357	2.08511	2.03092	2.05682
ENSMUST00000235234	Nt5c2	1.08147	0.187634	5.76371	8.22836e-09	1.80269e-07	2.48403	2.37696	2.44146	2.17012	2.10945	2.04481
ENSMUST00000003705	Aven	-1.27571	0.221393	-5.76221	8.30216e-09	1.81723e-07	1.8673	1.81765	1.79711	2.22447	2.17872	2.23291
ENSMUST00000165096	Mvp	-0.663701	0.115215	-5.76054	8.38449e-09	1.83362e-07	2.79926	2.7998	2.78238	3.0279	2.9432	3.00621
ENSMUST00000005952	Slc30a4	-0.615005	0.106811	-5.75786	8.51852e-09	1.86128e-07	2.99683	2.93667	2.91658	3.12328	3.14215	3.14383
ENSMUST00000033004	Il4ra	1.83444	0.318661	5.75672	8.57664e-09	1.87231e-07	2.18431	2.02102	2.09483	1.3822	1.43275	1.74782
ENSMUST00000160289	Nsmce4a	-0.929414	0.161455	-5.7565	8.58757e-09	1.87303e-07	2.49312	2.3852	2.36495	2.76242	2.64073	2.68288
ENSMUST00000064447	Nup188	-0.498396	0.0865935	-5.75558	8.6345e-09	1.8816e-07	3.49235	3.4999	3.47255	3.66479	3.61398	3.63525
ENSMUST00000025961	Prdx3	-0.596439	0.103675	-5.75294	8.77021e-09	1.90895e-07	3.69012	3.62505	3.57919	3.83871	3.78466	3.81525
ENSMUST00000030787	Rheb	-0.707872	0.123047	-5.75284	8.77553e-09	1.90895e-07	2.55416	2.5525	2.55505	2.75911	2.78078	2.7605
ENSMUST00000052686	H2ax	-0.816897	0.142036	-5.75134	8.85411e-09	1.92264e-07	3.26175	3.18872	3.1574	3.55207	3.36217	3.41579
ENSMUST00000213019	Carmil2	-0.648518	0.112802	-5.74918	8.96748e-09	1.94554e-07	2.78963	2.84624	2.86009	3.05304	3.00179	3.02869
ENSMUST00000047013	Cmtm8	1.89155	0.329253	5.74498	9.19343e-09	1.9928e-07	2.08478	1.93804	1.87519	1.41999	1.36581	1.4304
ENSMUST00000123591	Far1	0.931829	0.245683	3.79281	0.000148951	0.00145581	2.09775	2.31825	2.22308	1.83217	1.99843	1.97447
ENSMUST00000035371	Sv2a	-1.02	0.17763	-5.7423	9.34008e-09	2.02103e-07	2.12557	2.16444	2.11744	2.4218	2.50014	2.40103
ENSMUST00000027071	Lactb2	-0.557514	0.0971473	-5.73885	9.53189e-09	2.06072e-07	3.17426	3.13204	3.18493	3.35617	3.30616	3.33286
ENSMUST00000169681	Eif4b	0.457927	0.0798125	5.73754	9.60632e-09	2.07455e-07	4.30113	4.27604	4.25657	4.15195	4.12475	4.14421
ENSMUST00000053981	1110012L19Rik	-1.0023	0.174695	-5.73742	9.61275e-09	2.07455e-07	2.20972	2.12467	2.1329	2.47753	2.41373	2.48377
ENSMUST00000032924	Kctd13	-0.699104	0.121911	-5.73455	9.77709e-09	2.10816e-07	2.92468	2.87307	2.87902	3.16947	3.05637	3.07613
ENSMUST00000159899	Pigk	0.773571	0.134945	5.73247	9.89763e-09	2.13228e-07	2.68021	2.66959	2.67653	2.43946	2.42016	2.46721
ENSMUST00000114937	Usp6nl	0.722873	0.126295	5.72371	1.04223e-08	2.24335e-07	2.81485	2.82542	2.80751	2.63748	2.55144	2.60314
ENSMUST00000021345	Gtf2a1	-0.645168	0.112753	-5.72196	1.05305e-08	2.26466e-07	3.10251	3.05514	2.97973	3.23706	3.24994	3.24177
ENSMUST00000202746	Lat2	-1.33889	0.234075	-5.71992	1.06571e-08	2.28989e-07	1.83344	1.71619	1.88065	2.25197	2.23845	2.15844
ENSMUST00000056396	Gm6563	-0.610604	0.106758	-5.7195	1.06841e-08	2.29178e-07	2.99883	2.96378	2.97056	3.20651	3.13172	3.14383
ENSMUST00000029879	Nbn	-0.807692	0.141217	-5.71949	1.06846e-08	2.29178e-07	2.53241	2.53086	2.45613	2.79566	2.70076	2.75262
ENSMUST00000228546	Wnt10b	1.84397	0.322439	5.71882	1.07266e-08	2.29878e-07	2.17103	1.94709	2.02678	1.65257	1.38354	1.4304
ENSMUST00000021410	Ppp2r3c	-0.755806	0.132275	-5.71389	1.1042e-08	2.36225e-07	2.71932	2.65228	2.65334	2.95571	2.84353	2.90529
ENSMUST00000135469	Map3k20	-0.853301	0.149407	-5.71126	1.12143e-08	2.39704e-07	2.36733	2.40123	2.31402	2.61033	2.65118	2.59407
ENSMUST00000058839	Klhl6	-0.916051	0.160579	-5.70466	1.16573e-08	2.48956e-07	2.47609	2.53666	2.40244	2.82369	2.67844	2.7397
ENSMUST00000044352	Pcnx4	0.673703	0.118105	5.70429	1.16826e-08	2.49279e-07	2.8352	2.83422	2.81198	2.61727	2.63396	2.62181
ENSMUST00000062915	Gdpgp1	0.900914	0.157944	5.70401	1.17023e-08	2.49483e-07	2.73653	2.69271	2.7769	2.3822	2.55026	2.44518
ENSMUST00000028892	Idh3b	-0.279876	0.108563	-2.578	0.00993742	0.0519506	3.24044	3.19509	3.17374	3.34038	3.25721	3.26242
ENSMUST00000218296	Gm4739	-1.43928	0.252521	-5.69967	1.20041e-08	2.55473e-07	1.68021	1.72375	1.85262	2.27783	2.14696	2.136
ENSMUST00000039803	Ubac2	0.739031	0.12975	5.69579	1.22801e-08	2.61122e-07	2.9854	2.92174	2.90698	2.77538	2.67402	2.69576
ENSMUST00000018246	H2bc4	-2.39764	0.421187	-5.69256	1.25146e-08	2.65746e-07	1.1403	1.10645	1.05674	1.93741	1.61906	1.86053
ENSMUST00000162383	Glcci1	0.631366	0.347984	1.81435	0.0696238	0.229344	1.74236	1.68459	1.74841	1.45476	1.47696	1.6489
ENSMUST00000129204	Dnaja1	0.987263	0.173476	5.69108	1.26241e-08	2.67742e-07	2.48008	2.56991	2.53507	2.16036	2.29946	2.22494
ENSMUST00000084296	Cdca8	-0.843492	0.148252	-5.68957	1.27361e-08	2.69884e-07	2.61257	2.57837	2.57085	2.92684	2.76084	2.82161
ENSMUST00000050148	Cdc37l1	0.62756	0.110338	5.6876	1.2884e-08	2.72783e-07	3.01031	3.03587	2.97012	2.80545	2.82002	2.82633
ENSMUST00000032888	Arl6ip1	-0.6248	0.109938	-5.68322	1.32181e-08	2.79136e-07	3.59003	3.58512	3.48555	3.77402	3.69698	3.75815
ENSMUST00000072837	Foxk1	0.479875	0.0844591	5.68175	1.33327e-08	2.81315e-07	3.58299	3.62317	3.60758	3.45676	3.47217	3.45207
ENSMUST00000045779	Ttyh2	2.67197	0.4706	5.6778	1.36441e-08	2.87637e-07	1.84502	1.79917	1.82266	1.31854	0.888686	0.492548
ENSMUST00000021001	Rab10	0.526614	0.0927603	5.67714	1.36962e-08	2.88488e-07	3.8165	3.80168	3.7342	3.63307	3.62498	3.6231
ENSMUST00000021158	Txndc17	-0.816901	0.143916	-5.67625	1.37681e-08	2.89731e-07	2.7573	2.62023	2.69523	3.00686	2.89031	2.91579
ENSMUST00000063317	Adam6b	2.42748	0.427666	5.67612	1.37788e-08	2.89731e-07	1.83344	1.80542	1.9904	0.641842	1.32802	1.21955
ENSMUST00000030626	Tmem50a	-0.798992	0.140781	-5.67544	1.38329e-08	2.90621e-07	2.758	2.62684	2.60799	2.93465	2.89354	2.90135
ENSMUST00000053183	Arf3	0.492838	0.0869607	5.66736	1.45017e-08	3.04411e-07	3.87866	3.85833	3.84697	3.73623	3.6765	3.72461
ENSMUST00000032440	Sec13	-0.486944	0.0859295	-5.66679	1.45502e-08	3.05169e-07	3.32951	3.3192	3.30164	3.47769	3.4538	3.45885
ENSMUST00000156481	Med28	1.34435	0.237365	5.66365	1.4819e-08	3.10183e-07	2.22902	2.16444	2.12058	1.76406	1.75645	1.78628
ENSMUST00000102486	Hspb7	2.81133	0.49639	5.66355	1.48271e-08	3.10183e-07	1.57699	1.79283	1.71793	0.88488	0.830694	0.860525
ENSMUST00000191439	Ly6e	-1.72758	0.305046	-5.66333	1.48462e-08	3.10318e-07	1.50827	1.47883	1.68513	2.06509	1.95872	2.20295
ENSMUST00000128851	Fus	0.85065	0.15021	5.66306	1.487e-08	3.10551e-07	2.58016	2.6077	2.5977	2.33864	2.3818	2.29189
ENSMUST00000029970	Slc35a1	-1.00647	0.178003	-5.65422	1.56555e-08	3.2668e-07	2.08148	2.11261	2.11744	2.409	2.36761	2.44194
ENSMUST00000090806	Rai1	0.655085	0.191894	3.41379	0.000640658	0.00527226	2.2674	2.40902	2.36317	2.14359	2.12548	2.18861
ENSMUST00000117288	Gm15427	-0.597502	0.105794	-5.6478	1.62516e-08	3.38329e-07	2.93964	2.89532	2.90184	3.12221	3.06946	3.08473
ENSMUST00000099490	Nsd1	-0.603586	0.106873	-5.64769	1.62616e-08	3.38329e-07	2.95143	2.91793	2.90545	3.14324	3.08355	3.09243
ENSMUST00000103071	Gh	-1.57957	0.279688	-5.64762	1.62689e-08	3.38329e-07	1.68848	1.60377	1.56863	2.2071	2.03092	2.03662
ENSMUST00000020662	Kremen1	0.565372	0.100131	5.64633	1.63912e-08	3.4045e-07	3.11281	3.08253	3.10043	2.94233	2.9145	2.92871
ENSMUST00000209031	Ksr1	1.09596	0.194103	5.64625	1.63986e-08	3.4045e-07	2.38909	2.36856	2.41531	2.15037	2.02699	1.99315
ENSMUST00000055518	Pik3r1	-0.754957	0.133739	-5.64501	1.65176e-08	3.42632e-07	2.5619	2.54124	2.47862	2.7282	2.76011	2.77811
ENSMUST00000184497	Slc25a37	0.660528	0.117035	5.64384	1.663e-08	3.44672e-07	2.86128	2.90083	2.91458	2.71372	2.67844	2.68937
ENSMUST00000216224	Usp44	2.64295	0.468418	5.64228	1.67809e-08	3.47507e-07	1.8563	1.86341	1.6588	0.641842	1.24087	0.918517
ENSMUST00000219313	Gm33843	4.20382	0.746012	5.63506	1.74995e-08	3.62083e-07	1.61742	1.46547	1.64032	0.340812	-0.014404	0.492548
ENSMUST00000027263	Stk17b	-0.571627	0.101477	-5.63306	1.77041e-08	3.66009e-07	3.67449	3.66533	3.59235	3.82738	3.77391	3.84845
ENSMUST00000107094	Jun	-0.9063	0.161038	-5.62786	1.82464e-08	3.76902e-07	2.87269	2.87782	2.85551	3.27023	3.02461	3.09243
ENSMUST00000021681	Vash1	-2.38947	0.424623	-5.62729	1.83067e-08	3.77831e-07	1.0056	1.07426	1.05674	1.85933	1.74147	1.67819
ENSMUST00000099078	Arfgef2	-0.507235	0.0903173	-5.61615	1.95263e-08	4.02663e-07	3.29523	3.29255	3.28313	3.42771	3.42493	3.47467
ENSMUST00000038677	Rrp12	0.503811	0.0898118	5.60963	2.0276e-08	4.17775e-07	3.85602	3.90579	3.87469	3.76225	3.71759	3.7009
ENSMUST00000070368	Siah2	-0.618472	0.11034	-5.60514	2.08082e-08	4.27665e-07	3.28039	3.28665	3.26357	3.53296	3.41985	3.42755
ENSMUST00000025515	Tmx3	-0.629579	0.11235	-5.60371	2.09807e-08	4.30849e-07	3.00599	2.97019	2.93898	3.11751	3.15849	3.20576
ENSMUST00000180690	2500002B13Rik	-1.73133	0.309155	-5.60021	2.14093e-08	4.39284e-07	1.61742	1.30274	1.52163	1.99402	2.06114	2.0022
ENSMUST00000044277	Chmp4b	-0.712951	0.127361	-5.59787	2.17005e-08	4.44888e-07	2.88693	2.83422	2.87629	3.15639	3.04478	3.03121
ENSMUST00000102973	Aco1	-0.549245	0.0981235	-5.59748	2.17484e-08	4.45498e-07	2.96421	2.95021	2.93851	3.12721	3.10452	3.11752
ENSMUST00000008991	Sptbn2	1.71031	0.305624	5.59612	2.19202e-08	4.48643e-07	1.9854	2.09065	2.08815	1.5583	1.66684	1.33765
ENSMUST00000204104	Cnbp	0.875753	0.156633	5.59112	2.25614e-08	4.61383e-07	2.60667	2.56346	2.60184	2.37824	2.33778	2.25847
ENSMUST00000207449	Tspan32	-1.00899	0.1806	-5.58689	2.31176e-08	4.72364e-07	2.07142	2.15898	2.09151	2.37222	2.43891	2.42367
ENSMUST00000002889	Flii	-0.494085	0.0884578	-5.58555	2.32966e-08	4.75625e-07	3.47889	3.50015	3.44175	3.63945	3.61378	3.61542
ENSMUST00000046675	Iqcc	-0.933785	0.167187	-5.58529	2.33311e-08	4.75935e-07	2.32214	2.20583	2.30184	2.60445	2.50673	2.56566
ENSMUST00000022909	Dcaf13	-0.182663	0.1004	-1.81934	0.0688592	0.227657	3.11954	3.12109	3.10402	3.17872	3.12955	3.19898
ENSMUST00000138880	Nol12	1.53994	0.276018	5.57911	2.41749e-08	4.91539e-07	2.0748	2.0395	2.02289	1.64184	1.51707	1.58363
ENSMUST00000183834	Gm27209	2.34246	0.419863	5.5791	2.4176e-08	4.91539e-07	1.74954	1.72375	1.92695	1.03978	1.02699	1.21955
ENSMUST00000179269	Shisa8	-0.814636	0.14602	-5.57892	2.42018e-08	4.91657e-07	2.92799	2.98644	2.9039	3.28008	3.07797	3.17739
ENSMUST00000046433	Rnf113a1	-0.962829	0.172615	-5.57789	2.43451e-08	4.94159e-07	2.28227	2.26135	2.15075	2.55961	2.53705	2.47482
ENSMUST00000212051	Cracr2a	1.50645	0.270292	5.57342	2.49783e-08	5.06594e-07	2.20972	2.13641	2.04944	1.78014	1.67579	1.57173
ENSMUST00000019506	D8Ertd738e	-0.5776	0.103643	-5.57297	2.50426e-08	5.07479e-07	3.17157	3.1083	3.13229	3.33579	3.26867	3.32887
ENSMUST00000109354	Npm1	0.264386	0.110168	2.39984	0.0164024	0.0779257	3.36509	3.25808	3.28248	3.24254	3.19832	3.23238
ENSMUST00000139612	Gm15706	1.94783	0.34964	5.57095	2.53352e-08	5.12564e-07	1.92799	1.90971	1.84089	1.31854	1.18972	1.39564
ENSMUST00000112971	Atg4a	-0.801935	0.143996	-5.56914	2.56007e-08	5.17509e-07	2.41752	2.47086	2.41373	2.72463	2.65769	2.64279
ENSMUST00000112095	Pbrm1	-0.707825	0.127125	-5.56794	2.57765e-08	5.20634e-07	2.94147	2.91745	2.80428	3.13285	3.10748	3.07233
ENSMUST00000215836	Arfgef3	-1.58184	0.28438	-5.56242	2.66051e-08	5.3693e-07	1.74236	1.74565	1.55735	2.00827	2.27563	2.17379
ENSMUST00000115151	Ubxn7	-0.631786	0.113678	-5.55769	2.73369e-08	5.51245e-07	2.94693	2.93713	2.87902	3.13739	3.06405	3.13203
ENSMUST00000050918	Camk2n1	1.81697	0.327333	5.55082	2.84328e-08	5.72874e-07	1.8563	1.9897	1.94605	1.362	1.36581	1.4304
ENSMUST00000092566	Slc16a10	-0.850495	0.153296	-5.54806	2.88849e-08	5.81507e-07	2.45557	2.41057	2.31402	2.65468	2.67044	2.63452
ENSMUST00000094151	Rnf187	-0.602294	0.10857	-5.54752	2.89753e-08	5.82849e-07	3.07446	3.06207	2.99376	3.25989	3.19885	3.21792
ENSMUST00000132866	Nrf1	-1.17628	0.212068	-5.54673	2.91062e-08	5.84917e-07	2.0249	1.89984	2.01499	2.41818	2.29309	2.28959
ENSMUST00000160987	Srgn	0.748233	0.134901	5.54652	2.91417e-08	5.84917e-07	2.71625	2.67128	2.71634	2.48383	2.44799	2.49687
ENSMUST00000226342	Dgkh	0.687078	0.123877	5.54647	2.91495e-08	5.84917e-07	2.85013	2.92174	2.89085	2.63967	2.69909	2.70296
ENSMUST00000029183	Fam83d	-2.00377	0.450855	-4.44439	8.81416e-06	0.000114032	0.964206	1.26135	0.931805	1.69299	1.61906	1.73143
ENSMUST00000006444	Tep1	-0.972936	0.175509	-5.54352	2.96446e-08	5.93883e-07	2.19209	2.11261	2.11428	2.40339	2.46127	2.43538
ENSMUST00000064883	Plekha2	-1.10782	0.200345	-5.52958	3.21007e-08	6.42041e-07	2.03975	2.06412	1.96879	2.27783	2.38354	2.40636
ENSMUST00000060711	Epm2aip1	-0.612168	0.110798	-5.5251	3.29298e-08	6.58088e-07	2.78506	2.78704	2.76147	2.94612	2.94702	2.99224
ENSMUST00000020649	Rad50	-0.615909	0.111527	-5.52252	3.34176e-08	6.67293e-07	3.07648	3.03696	3.03901	3.2848	3.17761	3.24125
ENSMUST00000166287	Tap1	-2.44335	0.442463	-5.52215	3.34885e-08	6.68167e-07	0.964206	1.0395	1.15365	1.9536	1.62905	1.7397
ENSMUST00000029423	Serpini1	-0.983852	0.178222	-5.52038	3.38276e-08	6.74385e-07	2.21706	2.26781	2.14488	2.54629	2.4343	2.53917
ENSMUST00000001479	Kpnb1	0.449091	0.0814081	5.51653	3.45751e-08	6.88729e-07	4.35797	4.35028	4.32872	4.22439	4.18005	4.22599
ENSMUST00000068795	Mrfap1	-0.576134	0.104459	-5.51539	3.48e-08	6.92648e-07	3.77221	3.73527	3.69423	3.95802	3.85588	3.90574
ENSMUST00000172332	Ccdc71l	-0.684656	0.124178	-5.5135	3.51765e-08	6.99345e-07	2.77039	2.69831	2.69273	2.93576	2.95826	2.887
ENSMUST00000021114	Galk1	-0.598346	0.108526	-5.51342	3.51934e-08	6.99345e-07	3.53498	3.471	3.43378	3.71012	3.6318	3.64012
ENSMUST00000099195	Pde7a	0.551658	0.147501	3.74002	0.000184003	0.00174835	2.7474	2.78052	2.68513	2.64293	2.51962	2.54945
ENSMUST00000007296	Pole	-0.610266	0.110705	-5.51253	3.53717e-08	7.01754e-07	2.87483	2.79854	2.8276	3.02968	3.01335	3.01238
ENSMUST00000058045	Garem2	-2.04245	0.370627	-5.5108	3.57209e-08	7.07539e-07	1.16833	1.26135	1.25632	1.81793	1.93008	1.7713
ENSMUST00000059644	Rbm33	0.122161	0.107646	1.13484	0.256442	0.533661	3.01997	2.97104	2.99999	2.99209	2.95127	2.93711
ENSMUST00000046975	Pcgf3	0.144434	0.125801	1.14811	0.250924	0.526605	3.09422	3.04131	2.99501	2.93354	3.04478	3.01932
ENSMUST00000047860	Noa1	0.393237	0.151958	2.5878	0.00965911	0.0507265	2.50579	2.56238	2.54341	2.38417	2.40057	2.46875
ENSMUST00000017290	Brca1	-0.697027	0.126629	-5.5045	3.70226e-08	7.30966e-07	2.6893	2.73117	2.69772	2.97276	2.86527	2.90473
ENSMUST00000039318	Cdc14b	0.788322	0.143275	5.50215	3.7519e-08	7.40173e-07	2.72613	2.70383	2.65242	2.43772	2.50542	2.42536
ENSMUST00000081154	Pikfyve	-0.604909	0.110042	-5.49705	3.86199e-08	7.6128e-07	2.86403	2.86773	2.80364	3.03891	3.00844	3.03703
ENSMUST00000079041	Slc35e3	0.594419	0.108186	5.4944	3.92042e-08	7.72179e-07	2.95455	2.94843	2.95161	2.78093	2.78425	2.75182
ENSMUST00000006181	Napa	0.171106	0.0936931	1.82624	0.067814	0.225261	3.24773	3.21967	3.24778	3.21092	3.17452	3.17499
ENSMUST00000019616	Icam5	1.54822	0.282048	5.48921	4.03743e-08	7.93952e-07	2.28849	2.19836	2.13592	1.63085	1.60885	1.92391
ENSMUST00000086519	Rplp0	-0.677691	0.123508	-5.48704	4.0873e-08	8.03117e-07	3.85775	3.78249	3.74054	4.07828	3.95664	3.95425
ENSMUST00000121365	Gm13577	-1.07993	0.196852	-5.48603	4.11078e-08	8.07086e-07	2.03609	2.01722	1.95529	2.37824	2.30782	2.29873
ENSMUST00000109099	Atmin	0.508146	0.092628	5.48588	4.11422e-08	8.07116e-07	3.55572	3.60917	3.55917	3.44955	3.41486	3.40157
ENSMUST00000008733	Dnajb6	-0.878879	0.184271	-4.76949	1.84689e-06	2.7055e-05	2.27384	2.1778	2.12985	2.409	2.45246	2.51922
ENSMUST00000132962	Dnajc2	1.18335	0.215826	5.48291	4.18388e-08	8.19473e-07	2.2674	2.19331	2.29771	1.86586	1.93008	1.89624
ENSMUST00000058162	Mafg	0.477149	0.0870906	5.47877	4.28291e-08	8.38203e-07	3.59535	3.57585	3.56494	3.44955	3.44769	3.40724
ENSMUST00000064314	Asna1	-0.673428	0.122927	-5.47826	4.29518e-08	8.39935e-07	2.92085	2.8513	2.88497	3.15373	3.06151	3.04522
ENSMUST00000047431	AU040320	-0.845146	0.154314	-5.47678	4.33143e-08	8.4635e-07	2.29664	2.25698	2.28291	2.54221	2.50411	2.55325
ENSMUST00000001184	Mxd1	-0.932063	0.170261	-5.47432	4.39206e-08	8.57515e-07	2.23605	2.34234	2.21309	2.56483	2.49614	2.58009
ENSMUST00000000356	Dazap2	-0.519352	0.0949172	-5.47163	4.45922e-08	8.69937e-07	3.77316	3.72532	3.73761	3.94227	3.85729	3.90293
ENSMUST00000118282	Atm	-1.08712	0.198714	-5.47079	4.48038e-08	8.73372e-07	2.04699	1.96892	2.04202	2.31854	2.30366	2.41337
ENSMUST00000001080	N4bp3	0.975283	0.178288	5.47027	4.4934e-08	8.75216e-07	2.39072	2.51662	2.45901	2.14359	2.17312	2.1768
ENSMUST00000146303	Rps9	1.19131	0.217909	5.46702	4.57668e-08	8.90732e-07	2.26956	2.23448	2.18439	1.8527	1.86066	1.90192
ENSMUST00000040128	Atp8b4	-1.48987	0.272561	-5.4662	4.59776e-08	8.94125e-07	1.72008	1.86341	1.53386	2.20414	2.20308	2.11234
ENSMUST00000055549	B3gnt2	1.18585	0.217062	5.46318	4.67668e-08	9.08755e-07	2.24067	2.31825	2.20028	1.89104	1.92512	1.87875
ENSMUST00000033519	Dynlt3	-0.662189	0.121365	-5.45618	4.86499e-08	9.43855e-07	2.88485	2.8794	2.78442	3.04923	3.01902	3.08361
ENSMUST00000021467	Sav1	-0.798391	0.146377	-5.45437	4.91475e-08	9.52756e-07	2.43403	2.38192	2.35414	2.59729	2.64456	2.65091
ENSMUST00000086013	Gm10175	-1.30933	0.240138	-5.4524	4.96946e-08	9.62602e-07	1.88849	1.74565	1.74099	2.23568	2.20044	2.1327
ENSMUST00000040717	Kif15	-0.917143	0.168294	-5.44965	5.0469e-08	9.76833e-07	2.21218	2.17251	2.26536	2.51835	2.44799	2.51374
ENSMUST00000036333	Prkx	-0.514008	0.0943269	-5.44922	5.05916e-08	9.77993e-07	3.31348	3.30412	3.30472	3.49736	3.42192	3.46429
ENSMUST00000026986	Higd2a	-0.749081	0.137467	-5.44916	5.06085e-08	9.77993e-07	2.83049	2.78379	2.75426	3.09935	2.98035	2.95545
ENSMUST00000046983	Smpd1	-0.882329	0.161947	-5.44826	5.08658e-08	9.82193e-07	2.18952	2.23448	2.22554	2.4931	2.45542	2.4983
ENSMUST00000147760	Apobec1	-2.43619	0.447389	-5.44534	5.17051e-08	9.97616e-07	0.742358	1.10645	1.05674	1.72102	1.73378	1.73143
ENSMUST00000102573	Trim44	0.444746	0.0816801	5.44498	5.18111e-08	9.98877e-07	3.81448	3.82328	3.78773	3.68814	3.65945	3.67667
ENSMUST00000165405	Micu1	-1.40916	0.258863	-5.44364	5.22029e-08	1.00486e-06	1.70457	1.81158	1.71793	2.23568	2.03867	2.21682
ENSMUST00000040876	Ak7	1.5267	0.280539	5.44202	5.26805e-08	1.01326e-06	2.10093	1.97316	2.06392	1.64184	1.58766	1.53394
ENSMUST00000022341	Rtraf	-0.523753	0.0962903	-5.43931	5.34861e-08	1.02795e-06	3.52303	3.51927	3.46442	3.68501	3.61967	3.67487
ENSMUST00000015891	Vps45	-0.830613	0.15274	-5.43808	5.38585e-08	1.03349e-06	2.29866	2.30862	2.3039	2.59367	2.5419	2.52328
ENSMUST00000141349	Slc1a5	0.965536	0.177608	5.43632	5.43933e-08	1.04293e-06	2.41599	2.39489	2.37376	2.08511	2.13172	2.09461
ENSMUST00000111888	Ccrl2	-2.22295	0.409156	-5.43301	5.54119e-08	1.06164e-06	1.21948	1.16444	1.05674	1.9206	1.63881	1.86053
ENSMUST00000031538	2210016L21Rik	-0.641588	0.118098	-5.43269	5.55109e-08	1.0627e-06	2.69175	2.74422	2.74398	2.95254	2.89247	2.9147
ENSMUST00000084500	Oat	-0.642391	0.118365	-5.42721	5.72425e-08	1.09415e-06	3.41461	3.34234	3.31262	3.60516	3.48501	3.55788
ENSMUST00000002923	Adprh	-0.702095	0.129395	-5.42599	5.76357e-08	1.10081e-06	3.00953	2.97316	2.92007	3.25779	3.12861	3.14383
ENSMUST00000212007	A530010L16Rik	4.19582	0.773462	5.42473	5.80427e-08	1.10772e-06	1.34442	1.52852	1.76289	0.340812	-0.014404	0.492548
ENSMUST00000027626	Nifk	0.588864	0.108629	5.42089	5.93033e-08	1.13041e-06	3.34676	3.27376	3.26648	3.15239	3.08389	3.12128
ENSMUST00000117085	Abhd17c	0.629785	0.116179	5.42083	5.93232e-08	1.13041e-06	3.35302	3.28254	3.25654	3.162	3.07479	3.08768
ENSMUST00000045154	Themis2	0.62591	0.115486	5.41981	5.96612e-08	1.13597e-06	3.18037	3.10892	3.20545	3.00073	2.93645	2.99543
ENSMUST00000055558	Gimap5	0.633698	0.117041	5.41433	6.1518e-08	1.16951e-06	2.91603	2.90133	2.85838	2.68717	2.69993	2.71786
ENSMUST00000193983	Gm33280	4.41191	0.815391	5.41079	6.27482e-08	1.19105e-06	1.71239	1.52852	1.3755	0.0397822	0.462717	0.0154272
ENSMUST00000025681	Cdc42bpg	1.07626	0.198985	5.40873	6.34746e-08	1.20391e-06	2.48665	2.44033	2.37026	1.98917	2.15878	2.16156
ENSMUST00000062519	Crebrf	-0.666376	0.123215	-5.40824	6.36465e-08	1.20624e-06	2.75449	2.66016	2.74099	2.9131	2.90363	2.94536
ENSMUST00000058550	Ccni	-0.468667	0.086696	-5.40587	6.44948e-08	1.22138e-06	3.56442	3.56927	3.51852	3.69261	3.67774	3.70651
ENSMUST00000153820	Pml	-1.45263	0.26874	-5.40533	6.46897e-08	1.22412e-06	1.57699	1.64156	1.70996	2.12257	2.00263	2.1158
ENSMUST00000113658	Gfpt1	-0.544053	0.100827	-5.39589	6.81849e-08	1.28927e-06	3.20848	3.29114	3.24754	3.38964	3.41113	3.44015
ENSMUST00000088962	Mkrn2os	2.46017	0.455958	5.3956	6.82947e-08	1.29035e-06	1.68848	1.70068	1.76995	0.817933	1.09954	0.96967
ENSMUST00000029915	Tstd3	-0.758736	0.140659	-5.39415	6.88472e-08	1.2988e-06	2.48925	2.43599	2.41373	2.68717	2.64361	2.69576
ENSMUST00000048372	Tmem71	-0.973816	0.180562	-5.39324	6.91984e-08	1.30442e-06	2.05411	2.08417	2.08477	2.37824	2.34543	2.37904
ENSMUST00000034796	Elovl4	2.58795	0.480296	5.38824	7.11518e-08	1.33919e-06	1.67178	1.78639	1.61103	0.994025	0.888686	0.860525
ENSMUST00000003320	Eif2b5	-0.511275	0.0949538	-5.38446	7.26633e-08	1.36659e-06	3.31677	3.29114	3.26222	3.47419	3.41985	3.43802
ENSMUST00000020643	Rufy1	-0.751641	0.139606	-5.38401	7.28428e-08	1.36892e-06	2.45416	2.4722	2.43996	2.72373	2.63977	2.67913
ENSMUST00000044475	Ogt	0.00982272	0.112575	0.0872545	0.930469	0.976063	3.20426	3.18898	3.1111	3.20798	3.14726	3.14318
ENSMUST00000056028	Sbk1	0.947665	0.176134	5.38036	7.43382e-08	1.39383e-06	2.49823	2.5602	2.48135	2.19814	2.16744	2.30989
ENSMUST00000053484	Eea1	0.480625	0.0893438	5.3795	7.46946e-08	1.39944e-06	3.92181	3.96567	3.90683	3.8056	3.75674	3.79862
ENSMUST00000198415	Fbrsl1	-0.639922	0.118968	-5.37893	7.49315e-08	1.40281e-06	2.7006	2.7759	2.72961	2.91658	2.91039	2.95892
ENSMUST00000018143	Ddx27	0.406662	0.105958	3.83796	0.000124062	0.00123715	3.62441	3.65034	3.60359	3.56793	3.45923	3.47753
ENSMUST00000023806	Soat2	-3.26964	0.608276	-5.37526	7.64734e-08	1.4295e-06	0.566266	0.562378	0.676532	1.73875	1.5419	1.4304
ENSMUST00000034776	Cln6	-0.931821	0.173432	-5.37282	7.75132e-08	1.44784e-06	2.13739	2.17251	2.1329	2.47115	2.40555	2.40636
ENSMUST00000027867	Ccdc181	-0.748093	0.139246	-5.37246	7.7669e-08	1.44965e-06	2.47475	2.43014	2.42472	2.70348	2.65305	2.6489
ENSMUST00000170972	Mcoln2	2.23132	0.415892	5.36515	8.08837e-08	1.5085e-06	1.72008	1.7665	1.79711	0.994025	1.16169	1.09461
ENSMUST00000022612	Pbk	-0.829329	0.154589	-5.36473	8.10711e-08	1.51085e-06	2.60069	2.59176	2.45468	2.85669	2.74375	2.8043
ENSMUST00000103323	Igkv16	-0.705972	0.131599	-5.36458	8.11373e-08	1.51094e-06	2.85407	2.76104	2.83429	3.02655	2.96605	3.09097
ENSMUST00000074912	Borcs7	-0.917959	0.171225	-5.36112	8.27083e-08	1.53903e-06	2.30663	2.37362	2.20545	2.55698	2.62208	2.54818
ENSMUST00000114297	Vopp1	-0.893232	0.166747	-5.35682	8.47016e-08	1.57492e-06	2.50454	2.55692	2.34492	2.77697	2.75349	2.70739
ENSMUST00000033342	Eif3f	-0.557223	0.104026	-5.35659	8.48078e-08	1.57514e-06	3.83909	3.84675	3.76764	4.03778	3.94564	3.97246
ENSMUST00000047677	Ccdc18	-1.44534	0.269829	-5.35652	8.48415e-08	1.57514e-06	1.72763	1.82955	1.62102	2.03978	2.25277	2.18861
ENSMUST00000102703	Zfp39	-0.818312	0.15287	-5.35298	8.65174e-08	1.60332e-06	2.41446	2.38683	2.3039	2.65044	2.60155	2.59863
ENSMUST00000046770	Nenf	-1.18753	0.221852	-5.35279	8.66078e-08	1.60332e-06	2.13447	2.02102	2.14192	2.58011	2.31193	2.4484
ENSMUST00000046514	Eprs	-0.526822	0.0984205	-5.35277	8.66201e-08	1.60332e-06	3.96693	3.94295	3.93737	4.16259	4.05467	4.09961
ENSMUST00000155691	4933421O10Rik	-1.42842	0.267078	-5.34831	8.87789e-08	1.64204e-06	1.6363	1.68459	1.84089	2.23844	2.05748	2.16465
ENSMUST00000057676	Ubald2	-0.55404	0.103601	-5.34782	8.90197e-08	1.64526e-06	3.18405	3.14953	3.14458	3.37484	3.29159	3.30901
ENSMUST00000155901	Cnot6l	0.45394	0.0849204	5.34548	9.01796e-08	1.66544e-06	3.60449	3.59379	3.56818	3.46106	3.46025	3.43555
ENSMUST00000118139	Glt1d1	2.50957	0.469524	5.34493	9.04507e-08	1.6692e-06	1.74954	1.73117	1.63077	0.88488	0.830694	1.09461
ENSMUST00000060714	Ubqln2	-0.553784	0.103625	-5.3441	9.08667e-08	1.67561e-06	3.02979	2.99575	2.95207	3.16656	3.15321	3.16156
ENSMUST00000087114	Cenpq	-0.650873	0.121811	-5.34332	9.12605e-08	1.68162e-06	2.95277	2.91263	2.89664	3.14153	3.0425	3.15938
ENSMUST00000050101	Zfp322a	-0.594264	0.111282	-5.34015	9.287e-08	1.70999e-06	2.80243	2.77656	2.78577	2.96818	2.93596	2.99589
ENSMUST00000124482	Mrpl17	1.03335	0.193551	5.3389	9.35147e-08	1.72057e-06	2.32782	2.29477	2.31602	2.01751	1.96787	2.01975
ENSMUST00000172442	Slc25a3	0.559156	0.104745	5.33827	9.38375e-08	1.72522e-06	3.27469	3.2078	3.25379	3.07521	3.11043	3.04562
ENSMUST00000135091	Mtln	-1.20735	0.226291	-5.33539	9.53418e-08	1.75157e-06	2.01728	1.81765	1.9366	2.36612	2.23845	2.2707
ENSMUST00000110731	Kdelr2	-0.514667	0.0964678	-5.33512	9.54804e-08	1.7528e-06	3.40212	3.40546	3.33778	3.5656	3.52618	3.52044
ENSMUST00000063854	Ppp4r2	0.606671	0.113743	5.3337	9.62309e-08	1.76395e-06	3.17666	3.24203	3.15711	3.04881	2.96922	3.0115
ENSMUST00000034567	Dlat	-0.499353	0.0936379	-5.33281	9.67043e-08	1.7713e-06	3.13123	3.16606	3.12369	3.30742	3.2805	3.28494
ENSMUST00000103746	Iglv1	-0.548737	0.102949	-5.33018	9.8115e-08	1.7958e-06	3.52899	3.61766	3.58027	3.69588	3.75275	3.77457
ENSMUST00000056972	Cmtr2	0.572601	0.107544	5.32435	1.01312e-07	1.85156e-06	3.10188	3.06854	3.05384	2.90784	2.86982	2.92924
ENSMUST00000107449	Bspry	1.87336	0.351899	5.32356	1.01758e-07	1.85833e-06	1.83927	2.02102	1.98188	1.5583	1.32802	1.21955
ENSMUST00000033611	Xkrx	3.37053	0.633174	5.32322	1.01944e-07	1.86034e-06	1.49569	1.73117	1.63077	0.0397822	0.286626	0.96967
ENSMUST00000108344	Akt2	1.92013	0.360718	5.32307	1.02032e-07	1.86058e-06	2.02111	1.8846	1.81007	1.29505	1.21604	1.46259
ENSMUST00000034140	Itfg1	-0.573928	0.107826	-5.32272	1.02228e-07	1.86277e-06	2.92325	2.91745	2.89664	3.05682	3.12673	3.06889
ENSMUST00000211240	Zfp773	-2.18977	0.411528	-5.32106	1.03163e-07	1.8784e-06	1.26524	1.26135	1.20801	2.11896	1.73378	1.74782
ENSMUST00000001185	Gmcl1	-0.718482	0.135174	-5.31523	1.0652e-07	1.93667e-06	2.69821	2.63975	2.5977	2.9131	2.85188	2.82093
ENSMUST00000028950	Sdcbp2	1.85393	0.348837	5.31461	1.06888e-07	1.94192e-06	1.77039	2.02478	1.94605	1.362	1.38354	1.35785
ENSMUST00000038275	Mylip	-1.69335	0.318638	-5.31433	1.07049e-07	1.9434e-06	1.48272	1.40748	1.3755	1.98426	1.86066	1.94993
ENSMUST00000118362	Txndc11	-0.218334	0.212393	-1.02797	0.303963	0.584321	2.13152	2.29477	2.08137	2.24661	2.25277	2.23554
ENSMUST00000047852	Fam199x	0.646395	0.121715	5.31072	1.09195e-07	1.97945e-06	3.0056	3.03732	2.95574	2.75495	2.8181	2.84085
ENSMUST00000038739	Rfwd3	-0.546715	0.102951	-5.31044	1.0936e-07	1.98067e-06	3.40669	3.33268	3.31161	3.54303	3.49921	3.50721
ENSMUST00000024627	Chd1	0.452264	0.0851667	5.31033	1.09424e-07	1.98067e-06	3.65316	3.63637	3.63975	3.53086	3.48072	3.50819
ENSMUST00000163226	Camk2d	-0.255226	0.180893	-1.41093	0.158266	0.396434	2.60667	2.38845	2.55275	2.65151	2.53214	2.61531
ENSMUST00000166117	Gen1	-1.09837	0.206938	-5.30773	1.11e-07	2.00625e-06	1.95543	1.89984	1.90184	2.2273	2.26435	2.25847
ENSMUST00000045078	Grhpr	-1.28091	0.241344	-5.3074	1.11202e-07	2.00841e-06	2.03239	1.85241	1.80364	2.3822	2.24567	2.23814
ENSMUST00000047368	Mnd1	-1.12079	0.211197	-5.30687	1.11524e-07	2.01276e-06	2.13152	1.99374	2.01499	2.47275	2.29309	2.38278
ENSMUST00000038434	Rpp25l	-0.813519	0.153301	-5.30669	1.11633e-07	2.01325e-06	2.55416	2.42719	2.48945	2.80171	2.69231	2.71353
ENSMUST00000200970	Gm7993	-1.24543	0.234752	-5.3053	1.12486e-07	2.02689e-06	1.82753	1.79917	1.72575	2.19512	2.12548	2.16156
ENSMUST00000051777	C2cd3	-0.937397	0.176755	-5.30336	1.13689e-07	2.04433e-06	2.1489	2.19585	2.20028	2.51979	2.39384	2.47179
ENSMUST00000076364	Rpl10	-1.07959	0.203572	-5.30322	1.13775e-07	2.04437e-06	2.49312	2.32205	2.17622	2.67727	2.71476	2.62821
ENSMUST00000034228	Arl2bp	-0.810191	0.15283	-5.30126	1.15004e-07	2.06345e-06	2.81054	2.7739	2.62102	3.04496	2.95826	2.95043
ENSMUST00000160792	A530032D15Rik	-0.732485	0.138177	-5.30108	1.15121e-07	2.06403e-06	2.6974	2.66789	2.6588	2.97124	2.87936	2.82364
ENSMUST00000140920	Urb1	0.470779	0.0888174	5.30053	1.15469e-07	2.06876e-06	3.50616	3.54679	3.51714	3.39905	3.35832	3.38779
ENSMUST00000045994	Rbm34	0.655506	0.123672	5.30037	1.15571e-07	2.06908e-06	2.83461	2.81523	2.78779	2.60445	2.59519	2.64586
ENSMUST00000041400	Ranbp10	-0.502621	0.0948354	-5.29993	1.15848e-07	2.07252e-06	3.09196	3.11505	3.07862	3.26302	3.22714	3.24969
ENSMUST00000197082	Fam133b	0.61187	0.177388	3.44932	0.00056199	0.00469395	2.35514	2.37696	2.37201	2.12257	2.21604	2.20576
ENSMUST00000197324	Sh2b2	2.95655	0.558804	5.29085	1.21747e-07	2.17491e-06	1.60766	1.56238	1.63077	0.641842	0.763747	0.714397
ENSMUST00000037853	Poglut3	-2.066	0.39078	-5.28685	1.2444e-07	2.22139e-06	1.28643	1.21559	1.12369	1.78014	1.72596	1.96482
ENSMUST00000046916	Ckap2	-0.679433	0.12852	-5.28661	1.24606e-07	2.22275e-06	2.58434	2.55911	2.56189	2.79489	2.72911	2.79285
ENSMUST00000042775	Neurl2	-1.25842	0.238266	-5.28158	1.28076e-07	2.28134e-06	1.9136	1.93804	1.76995	2.32082	2.14696	2.29189
ENSMUST00000017629	Top2b	-0.544571	0.103136	-5.28011	1.29104e-07	2.29798e-06	3.35106	3.35442	3.31482	3.46303	3.48542	3.55887
ENSMUST00000229339	Ptp4a3	0.794835	0.150669	5.27537	1.32486e-07	2.35477e-06	2.58016	2.57941	2.61002	2.31624	2.40057	2.32929
ENSMUST00000051454	Fam171b	-1.59537	0.302502	-5.2739	1.33553e-07	2.37201e-06	1.61742	1.87413	1.71793	2.37424	2.0109	2.23291
ENSMUST00000059018	Fbxo31	1.15714	0.219459	5.27267	1.34452e-07	2.38626e-06	2.48925	2.40748	2.29563	2.0441	2.14696	1.95495
ENSMUST00000162997	Gan	0.637258	0.120947	5.26891	1.37236e-07	2.43392e-06	2.99278	2.99934	2.95574	2.73788	2.84353	2.7848
ENSMUST00000087971	Zfp64	-0.776686	0.147471	-5.26671	1.38892e-07	2.46122e-06	2.39072	2.36344	2.34117	2.59608	2.56652	2.63348
ENSMUST00000169544	Sult6b1	-3.51793	0.667971	-5.2666	1.38976e-07	2.46122e-06	0.566266	-0.0396817	0.676532	1.3822	1.57666	1.6489
ENSMUST00000179857	Tomm20	0.592714	0.112594	5.26418	1.40815e-07	2.49199e-06	3.10816	3.04632	3.04426	2.92117	2.88596	2.85741
ENSMUST00000178074	Rab10os	0.912254	0.173424	5.26026	1.43851e-07	2.54206e-06	2.468	2.47086	2.48407	2.24661	2.22863	2.11234
ENSMUST00000016463	Slc25a5	-0.667687	0.12694	-5.25988	1.44147e-07	2.54546e-06	2.83108	2.73337	2.81578	3.04238	2.9508	2.99178
ENSMUST00000138679	Gm4735	-1.14486	0.21772	-5.25841	1.45303e-07	2.56403e-06	1.88328	1.8688	1.84679	2.22163	2.24087	2.16772
ENSMUST00000029344	Mfsd1	-0.528165	0.100486	-5.25608	1.4716e-07	2.59494e-06	3.38085	3.29012	3.30858	3.47339	3.48501	3.50299
ENSMUST00000087324	Pgm2	-0.861795	0.164007	-5.25463	1.48325e-07	2.61173e-06	2.17372	2.25917	2.2206	2.47753	2.48939	2.46875
ENSMUST00000038791	Gde1	-0.787793	0.150177	-5.24575	1.55651e-07	2.73486e-06	2.33895	2.32205	2.39752	2.61265	2.55963	2.59976
ENSMUST00000033737	Haus7	-1.13047	0.215632	-5.24261	1.58322e-07	2.77979e-06	1.92799	1.91456	1.82882	2.26767	2.21348	2.21682
ENSMUST00000000199	Ncs1	0.758913	0.144776	5.24199	1.58853e-07	2.78713e-06	2.71702	2.63884	2.66509	2.41453	2.42964	2.4911
ENSMUST00000019878	Leng1	-0.837833	0.159931	-5.2387	1.61707e-07	2.83518e-06	2.50328	2.55027	2.47725	2.86064	2.69317	2.71872
ENSMUST00000045970	Gpc1	4.25348	0.81277	5.23331	1.66504e-07	2.91513e-06	1.62696	1.40748	1.48271	0.340812	0.286626	0.0154272
ENSMUST00000027127	Sf3b1	-0.442526	0.0845784	-5.23214	1.67558e-07	2.93149e-06	3.77052	3.79474	3.73481	3.9086	3.88977	3.90327
ENSMUST00000020719	2310033P09Rik	0.617607	0.118083	5.23027	1.69259e-07	2.95719e-06	2.97451	2.9385	2.9289	2.79642	2.77021	2.71526
ENSMUST00000204484	Zfp862	1.1325	0.216528	5.23026	1.69268e-07	2.95719e-06	2.28018	2.24812	2.28719	1.9536	1.99843	1.82161
ENSMUST00000022087	Nsun2	1.48757	0.284443	5.22977	1.69723e-07	2.96304e-06	2.03239	2.22514	2.14488	1.74735	1.77799	1.50679
ENSMUST00000152329	Oasl1	-2.23185	0.426958	-5.22734	1.71966e-07	3.00007e-06	1.1403	1.0395	0.977562	1.72102	1.67579	1.78628
ENSMUST00000032779	Ctsc	-0.511719	0.109889	-4.65668	3.21353e-06	4.49073e-05	3.67711	3.59811	3.55159	3.79558	3.73254	3.76801
ENSMUST00000022595	Rgcc	0.890744	0.170546	5.22289	1.76156e-07	3.06862e-06	2.63259	2.54691	2.56751	2.38809	2.32206	2.22225
ENSMUST00000150637	Adar	-1.9061	0.364963	-5.22272	1.7631e-07	3.06862e-06	1.49569	1.13641	1.25632	1.82511	1.90988	1.94485
ENSMUST00000180255	Gm11942	-1.23231	0.235955	-5.22264	1.76395e-07	3.06862e-06	2.13447	1.9897	1.83489	2.45308	2.32405	2.33557
ENSMUST00000099207	Zcchc3	-0.87139	0.166887	-5.22145	1.77527e-07	3.08613e-06	2.37245	2.34771	2.22554	2.62637	2.56309	2.5545
ENSMUST00000044415	Npepl1	-1.16815	0.22384	-5.21869	1.80197e-07	3.13034e-06	1.83344	1.81765	1.82882	2.21004	2.15291	2.17076
ENSMUST00000022059	Ahrr	2.89788	0.555479	5.21692	1.81928e-07	3.15817e-06	1.53241	1.65051	1.72575	0.942872	0.286626	0.860525
ENSMUST00000021536	Atp6v1d	-0.67363	0.12922	-5.21306	1.85755e-07	3.22233e-06	2.60766	2.66533	2.61605	2.86844	2.78286	2.84473
ENSMUST00000186560	Gm28100	1.77325	0.340499	5.20778	1.91112e-07	3.31292e-06	1.90869	1.99774	1.98188	1.41999	1.58766	1.19152
ENSMUST00000059975	Fam174a	-1.05699	0.203146	-5.2031	1.95995e-07	3.39518e-06	2.18431	2.11261	1.98616	2.48849	2.3818	2.38278
ENSMUST00000088785	Zfp566	0.819069	0.157519	5.19982	1.9948e-07	3.45311e-06	2.59565	2.52022	2.52901	2.31624	2.2689	2.32292
ENSMUST00000220377	Usp15	1.30805	0.251613	5.19867	2.00721e-07	3.47214e-06	2.20972	2.17516	2.26536	1.73875	1.96332	1.723
ENSMUST00000126641	Srsf10	0.606204	0.116718	5.19377	2.0608e-07	3.56235e-06	2.83927	2.84056	2.8208	2.64184	2.6632	2.64788
ENSMUST00000195905	Frrs1	-0.695357	0.133888	-5.19356	2.06313e-07	3.56387e-06	2.6409	2.69831	2.63653	2.84934	2.93008	2.81888
ENSMUST00000105733	Zfp992	-1.03236	0.198901	-5.19036	2.09892e-07	3.62315e-06	2.19209	2.17251	2.09814	2.43248	2.56993	2.37336
ENSMUST00000231239	Ccdc58	-1.18791	0.228961	-5.18825	2.12276e-07	3.66172e-06	1.82154	1.77986	1.80364	2.15373	2.18699	2.136
ENSMUST00000035977	Ticrr	-0.604089	0.116648	-5.17875	2.23376e-07	3.8451e-06	2.75167	2.73847	2.75062	2.97327	2.90363	2.90641
ENSMUST00000034984	Rasa2	0.478384	0.0924789	5.1729	2.30492e-07	3.96481e-06	3.56376	3.6209	3.57162	3.46629	3.44014	3.41889
ENSMUST00000027027	Cwf19l2	-0.986181	0.190701	-5.17136	2.32398e-07	3.99481e-06	2.53708	2.47751	2.2586	2.79489	2.69825	2.71178
ENSMUST00000061568	Slc36a4	0.83731	0.162133	5.16433	2.41302e-07	4.14208e-06	2.63072	2.71543	2.57526	2.33864	2.40057	2.43207
ENSMUST00000212214	Csnk2a2	0.668724	0.12959	5.1603	2.46556e-07	4.22931e-06	2.87162	2.85186	2.77621	2.61842	2.65584	2.62609
ENSMUST00000022226	Ppwd1	-0.650532	0.12609	-5.15928	2.47902e-07	4.24943e-06	2.69175	2.64427	2.59561	2.85203	2.82445	2.84794
ENSMUST00000003720	Crot	0.304862	0.155522	1.96025	0.0499666	0.181556	2.50328	2.5536	2.47032	2.40151	2.38872	2.46259
ENSMUST00000005019	Crabp2	3.6237	0.703355	5.15202	2.57696e-07	4.40809e-06	1.44133	1.43744	1.66776	0.340812	0.462717	0.492548
ENSMUST00000135387	Trim24	-1.29689	0.251804	-5.1504	2.59926e-07	4.44315e-06	1.66318	1.77986	1.74099	2.1828	2.06478	2.10885
ENSMUST00000045521	Dtx4	0.74409	0.144478	5.15021	2.60191e-07	4.44459e-06	2.79093	2.89381	2.78374	2.58136	2.65769	2.5595
ENSMUST00000209779	Cd37	-0.764803	0.148583	-5.14731	2.64244e-07	4.51068e-06	2.38909	2.48015	2.50904	2.72909	2.68975	2.65591
ENSMUST00000036113	Tbc1d16	1.29088	0.251173	5.13941	2.75598e-07	4.69798e-06	2.11649	2.15622	2.08137	1.72102	1.79851	1.65888
ENSMUST00000164410	Trim30b	-4.33115	0.843213	-5.13648	2.79931e-07	4.76852e-06	0.265236	0.261348	-0.0224376	1.65257	1.21604	1.50679
ENSMUST00000062789	Lacc1	-1.11739	0.217574	-5.13568	2.81122e-07	4.78263e-06	2.21463	2.15622	1.95529	2.53809	2.38872	2.43703
ENSMUST00000016571	Ndufa1	-0.807041	0.157144	-5.13567	2.81148e-07	4.78263e-06	2.55527	2.41364	2.3942	2.69009	2.72119	2.69847
ENSMUST00000144796	B130055M24Rik	-1.49168	0.290536	-5.13423	2.83304e-07	4.81597e-06	1.50827	1.59379	1.66776	1.92627	2.10945	2.07233
ENSMUST00000099329	Ube2n	0.959816	0.187181	5.12774	2.93246e-07	4.98109e-06	2.41136	2.36856	2.37724	2.14359	2.12232	2.01543
ENSMUST00000189744	D7Ertd128e	-1.43958	0.280749	-5.12762	2.93422e-07	4.98109e-06	1.52051	1.69271	1.57962	2.00827	2.00679	2.09097
ENSMUST00000034121	Man2b1	-0.512062	0.0999359	-5.12391	2.99263e-07	5.07674e-06	3.12045	3.11505	3.07517	3.29191	3.24399	3.23684
ENSMUST00000216894	Gm39383	2.67763	0.522626	5.12343	3.00032e-07	5.08627e-06	1.90373	1.5731	1.63077	1.15373	0.587656	0.860525
ENSMUST00000075853	Cks2	-0.728436	0.142298	-5.11908	3.07034e-07	5.20138e-06	3.22068	3.06888	3.04797	3.39523	3.28336	3.33098
ENSMUST00000218557	Gm31793	-2.13232	0.41658	-5.11863	3.07756e-07	5.20827e-06	1.30663	0.914561	1.12369	1.71188	1.77799	1.85428
ENSMUST00000023353	Mcm4	-0.476285	0.0930504	-5.11857	3.07864e-07	5.20827e-06	3.80713	3.74912	3.729	3.93115	3.88945	3.89755
ENSMUST00000022281	Mtrex	-0.467125	0.0912898	-5.11694	3.10524e-07	5.24965e-06	3.37143	3.34449	3.3309	3.50308	3.45864	3.50651
ENSMUST00000030138	Nol6	0.470061	0.0918894	5.11551	3.12898e-07	5.28252e-06	3.76547	3.72434	3.69664	3.61428	3.57488	3.5745
ENSMUST00000105617	Ipcef1	1.38475	0.27072	5.11507	3.1362e-07	5.29108e-06	2.06801	2.15898	2.24708	1.61957	1.86641	1.7144
ENSMUST00000030336	Tnfrsf1b	0.461735	0.09028	5.11448	3.14604e-07	5.30404e-06	3.68552	3.75745	3.70575	3.58805	3.57061	3.57617
ENSMUST00000184970	Nxf1	-0.478173	0.0935053	-5.11386	3.15644e-07	5.31792e-06	3.21584	3.21607	3.21661	3.33093	3.39299	3.35388
ENSMUST00000107613	Tbkbp1	2.40676	0.470664	5.11354	3.1617e-07	5.32313e-06	1.67178	1.64156	1.80364	1.15373	0.763747	0.96967
ENSMUST00000190934	Aste1	1.67501	0.327607	5.11287	3.17308e-07	5.33863e-06	1.96853	1.94259	1.89664	1.29505	1.40057	1.5595
ENSMUST00000207355	Gm45838	-1.08262	0.211775	-5.11213	3.18552e-07	5.35589e-06	1.87802	1.89984	1.94605	2.20115	2.26663	2.23291
ENSMUST00000019109	Ywhah	-0.482776	0.0945107	-5.10816	3.25316e-07	5.46216e-06	3.44118	3.36974	3.38325	3.55922	3.5253	3.54844
ENSMUST00000021997	Rsl1	-0.716226	0.140221	-5.10784	3.25867e-07	5.46767e-06	2.6544	2.61546	2.62787	2.91484	2.76735	2.85175
ENSMUST00000068714	Sos1	-0.583194	0.11424	-5.10498	3.30821e-07	5.54322e-06	2.77377	2.78833	2.76785	2.99306	2.92311	2.93815
ENSMUST00000030201	Gne	1.42919	0.280007	5.10412	3.32338e-07	5.56485e-06	2.0748	2.11565	2.03826	1.60798	1.77093	1.52058
ENSMUST00000214134	Gm20234	1.38242	0.270885	5.10336	3.33667e-07	5.58083e-06	2.03239	2.10954	2.24001	1.63085	1.72596	1.78628
ENSMUST00000235186	Tmem132a	2.31836	0.455055	5.09468	3.49335e-07	5.83753e-06	1.83344	1.52852	1.89664	1.18591	1.02699	1.01543
ENSMUST00000091064	Rraga	-0.530562	0.104188	-5.09236	3.53642e-07	5.90548e-06	3.40747	3.35214	3.29542	3.52565	3.49841	3.51703
ENSMUST00000004565	Ralb	-0.752458	0.1478	-5.09107	3.56048e-07	5.94163e-06	2.70457	2.78639	2.58929	2.93851	2.93936	2.90361
ENSMUST00000090006	Itgb1	-0.619076	0.121606	-5.09084	3.56476e-07	5.94473e-06	2.75308	2.66533	2.70673	2.90607	2.87209	2.90974
ENSMUST00000003818	Insig2	-0.783408	0.153909	-5.09006	3.57949e-07	5.96525e-06	2.58849	2.65667	2.54927	2.92344	2.77093	2.80004
ENSMUST00000040280	Slc25a23	1.18984	0.233767	5.08985	3.58353e-07	5.96794e-06	2.2717	2.23448	2.18439	1.90901	1.94464	1.7397
ENSMUST00000005003	Lbr	-0.768935	0.151122	-5.08816	3.61561e-07	6.01729e-06	2.32404	2.39807	2.31801	2.57254	2.56538	2.60089
ENSMUST00000048391	Clspn	-0.589445	0.115901	-5.08576	3.66158e-07	6.08968e-06	2.72838	2.73264	2.71156	2.92627	2.91245	2.86423
ENSMUST00000015877	Capza2	-0.586619	0.11536	-5.08513	3.67367e-07	6.10565e-06	3.19746	3.11474	3.13138	3.3704	3.26526	3.33599
ENSMUST00000031281	Antxr2	1.52844	0.300831	5.08073	3.75985e-07	6.24044e-06	2.17372	2.26567	2.31202	1.43772	1.94938	1.8415
ENSMUST00000216597	Gm39321	4.52349	0.890352	5.08056	3.76327e-07	6.24189e-06	1.49569	1.64156	1.29978	0.340812	-0.014404	0.0154272
ENSMUST00000047086	Wdr43	0.620868	0.12224	5.07911	3.79209e-07	6.28546e-06	3.42615	3.36206	3.2707	3.18869	3.17396	3.14865
ENSMUST00000213342	F930017D23Rik	1.56404	0.30855	5.06899	3.99926e-07	6.62438e-06	2.01342	2.25035	2.08137	1.41999	1.73378	1.7397
ENSMUST00000133101	Pprc1	1.46604	0.289246	5.06848	4.01002e-07	6.63773e-06	2.03609	2.09704	2.09814	1.79566	1.51707	1.54691
ENSMUST00000044355	Selenow	-0.58569	0.115674	-5.06326	4.12154e-07	6.81773e-06	3.45233	3.38829	3.38985	3.66033	3.55333	3.53865
ENSMUST00000033979	Star	1.40658	0.277883	5.06176	4.15398e-07	6.86353e-06	2.15454	2.16172	2.15075	1.50218	1.87769	1.73143
ENSMUST00000209965	Rpl13a	0.873474	0.172565	5.06172	4.15481e-07	6.86353e-06	2.47341	2.45863	2.49211	2.12614	2.24327	2.25347
ENSMUST00000049138	2410131K14Rik	0.5121	0.101253	5.05762	4.24524e-07	7.00821e-06	3.09583	3.09894	3.06958	2.95307	2.93254	2.91634
ENSMUST00000160583	Ubn2	-0.553286	0.109441	-5.05555	4.29147e-07	7.07502e-06	3.02791	3.06207	3.02014	3.14529	3.23259	3.22735
ENSMUST00000043839	F11r	2.52731	0.5002	5.0526	4.35834e-07	7.17564e-06	1.8563	1.47883	1.71793	0.817933	0.939839	1.05682
ENSMUST00000021552	Zfp36l1	0.625037	0.123728	5.05171	4.37873e-07	7.2044e-06	3.97003	3.97421	3.90529	3.84379	3.67259	3.75539
ENSMUST00000145447	Phb2	0.899624	0.178175	5.04909	4.43908e-07	7.29392e-06	2.40037	2.35477	2.40893	2.12614	2.13482	2.09097
ENSMUST00000116468	Mphosph8	-0.504785	0.0999851	-5.0486	4.45055e-07	7.30788e-06	3.24615	3.231	3.25814	3.42859	3.34524	3.41354
ENSMUST00000139373	Nfkbiz	1.38987	0.275486	5.04517	4.53123e-07	7.4354e-06	2.00163	2.00954	2.08137	1.57126	1.66684	1.59521
ENSMUST00000009058	Abcb1b	-1.55212	0.307727	-5.04382	4.56329e-07	7.48301e-06	1.55527	1.37529	1.49608	1.9206	1.94464	1.97922
ENSMUST00000081567	Mtf2	-0.68036	0.134899	-5.0435	4.57098e-07	7.49061e-06	2.59362	2.51541	2.54104	2.79489	2.74602	2.7247
ENSMUST00000077257	Rxra	0.867296	0.171971	5.04327	4.57632e-07	7.49438e-06	2.76698	2.87782	2.7195	2.61149	2.5419	2.42367
ENSMUST00000029842	Bcl10	-0.504981	0.100237	-5.03787	4.70738e-07	7.70387e-06	3.206	3.21704	3.17649	3.38535	3.30761	3.36041
ENSMUST00000016033	Lta4h	-0.531332	0.105489	-5.03686	4.73224e-07	7.73939e-06	2.82334	2.8023	2.80364	2.9768	2.96832	2.96433
ENSMUST00000235953	Slc25a28	-0.767518	0.152424	-5.03542	4.76803e-07	7.79274e-06	2.47475	2.3852	2.36673	2.68323	2.632	2.60982
ENSMUST00000181517	2310001H17Rik	1.8839	0.409616	4.59919	4.24132e-06	5.79199e-05	1.79028	1.77986	1.74841	1.2439	1.34732	0.918517
ENSMUST00000044051	Timm8b	-0.622934	0.123756	-5.03357	4.81441e-07	7.85341e-06	2.89465	2.82424	2.84089	3.09478	2.98255	3.04155
ENSMUST00000126986	Marchf7	0.621873	0.123547	5.03351	4.81587e-07	7.85341e-06	2.78898	2.84962	2.83489	2.62411	2.62508	2.66379
ENSMUST00000123580	Clk1	0.714281	0.141907	5.03343	4.81792e-07	7.85341e-06	2.68188	2.60868	2.67129	2.41636	2.45394	2.4484
ENSMUST00000068641	Sertad3	-1.12803	0.224152	-5.03242	4.8433e-07	7.88432e-06	1.8507	1.96892	1.92205	2.31624	2.16457	2.2755
ENSMUST00000079573	Itpr2	0.860195	0.171049	5.02894	4.93205e-07	8.02348e-06	2.44277	2.41057	2.48135	2.15373	2.18425	2.21955
ENSMUST00000140350	Ttc13	1.18852	0.236363	5.02836	4.94682e-07	8.03687e-06	2.18431	2.19836	2.16789	1.70254	1.88322	1.86669
ENSMUST00000112494	Tank	0.529821	0.105439	5.0249	5.03706e-07	8.17807e-06	3.17693	3.23309	3.14753	3.03189	3.02302	3.02869
ENSMUST00000169782	Ankrd10	0.424985	0.137551	3.08966	0.00200385	0.0139488	2.73872	2.74778	2.67129	2.63748	2.55262	2.5848
ENSMUST00000217672	Itsn2	-0.240564	0.0951525	-2.52819	0.0114651	0.0583728	3.2065	3.24249	3.20442	3.29722	3.26206	3.31121
ENSMUST00000068519	Susd6	0.458426	0.0913202	5.01999	5.16753e-07	8.37268e-06	3.32023	3.36017	3.33416	3.21297	3.18535	3.20295
ENSMUST00000144666	Lsg1	1.20236	0.239519	5.01987	5.17055e-07	8.37268e-06	2.18169	2.09065	2.17622	1.78797	1.74147	1.83497
ENSMUST00000226270	Pck2	0.659379	0.131383	5.01874	5.20108e-07	8.41658e-06	2.75025	2.81035	2.8367	2.63417	2.57777	2.59292
ENSMUST00000100026	Ccdc50	0.469915	0.0936897	5.01565	5.28551e-07	8.54195e-06	4.3387	4.32799	4.26352	4.13648	4.17436	4.19661
ENSMUST00000134252	1700016P03Rik	-1.74657	0.348305	-5.0145	5.31713e-07	8.58741e-06	1.37918	1.37529	1.25632	1.77218	1.88869	1.92391
ENSMUST00000125172	Phb	0.562493	0.112216	5.0126	5.36987e-07	8.66689e-06	3.03572	3.02139	2.98616	2.88426	2.8181	2.83233
ENSMUST00000022536	Ska3	-0.882748	0.176112	-5.01243	5.3748e-07	8.66916e-06	2.26306	2.20829	2.12678	2.48226	2.42808	2.49399
ENSMUST00000023270	Cep97	-0.952233	0.190089	-5.0094	5.46012e-07	8.801e-06	2.12856	2.16983	2.01099	2.39389	2.42016	2.36954
ENSMUST00000041317	Ammecr1	-0.501834	0.100295	-5.00356	5.62811e-07	9.06583e-06	2.97831	2.99294	2.96478	3.12185	3.11043	3.15625
ENSMUST00000052185	B3galt6	0.746145	0.149158	5.00239	5.66227e-07	9.11488e-06	2.58016	2.60672	2.55849	2.32082	2.39043	2.35785
ENSMUST00000209418	Gm20100	-2.47087	0.49416	-5.00013	5.72917e-07	9.21653e-06	0.663176	1.07426	0.977562	1.5169	1.77093	1.7144
ENSMUST00000111887	Ivns1abp	0.890298	0.178263	4.99431	5.90466e-07	9.49264e-06	2.40354	2.45586	2.3685	2.15037	2.1127	2.16465
ENSMUST00000020754	Cfap36	-0.751415	0.150468	-4.99384	5.91916e-07	9.50973e-06	2.30663	2.32205	2.31801	2.51254	2.55026	2.56073
ENSMUST00000051687	Gpi	-1.4625	0.292894	-4.99326	5.93685e-07	9.52569e-06	1.80306	1.47883	1.82882	2.2439	2.05378	2.19152
ENSMUST00000025590	Osbp	-0.399515	0.0800504	-4.99079	6.01334e-07	9.63586e-06	3.55827	3.57962	3.5554	3.68707	3.67774	3.68965
ENSMUST00000027287	Inpp4a	0.880383	0.176436	4.98982	6.04352e-07	9.67791e-06	2.43255	2.50686	2.41847	2.21587	2.13172	2.21682
ENSMUST00000023171	Hes1	1.23444	0.247466	4.98833	6.0905e-07	9.74679e-06	2.09454	2.11565	2.07447	1.74735	1.72596	1.69667
ENSMUST00000139165	Rps12	-0.968686	0.194304	-4.98542	6.18286e-07	9.88816e-06	2.12557	2.11565	2.00287	2.31394	2.39553	2.41337
ENSMUST00000207577	Gm45718	2.43295	0.488144	4.98408	6.22574e-07	9.95025e-06	1.74954	1.81765	1.68513	0.942872	1.28663	0.492548
ENSMUST00000209427	5430430B14Rik	2.1573	0.432969	4.98257	6.27451e-07	1.00152e-05	1.87802	1.96032	1.88605	0.516903	1.46272	1.33765
ENSMUST00000023747	Nckap5l	0.898285	0.180318	4.98166	6.30399e-07	1.00492e-05	2.37583	2.43744	2.35414	2.11166	2.1127	2.136
ENSMUST00000200285	Gm43822	3.21922	0.646282	4.98114	6.32096e-07	1.00697e-05	1.79028	1.43744	1.42472	0.817933	0.587656	0.316457
ENSMUST00000035010	Stt3b	-0.447732	0.0899391	-4.97817	6.41892e-07	1.02125e-05	4.04172	4.03917	3.971	4.1695	4.13374	4.15594
ENSMUST00000001455	Mef2d	0.555558	0.111641	4.97627	6.482e-07	1.03062e-05	3.0704	3.13409	3.09912	2.88735	2.95734	2.95545
ENSMUST00000054960	Irf2bp2	-0.659801	0.132641	-4.97435	6.54656e-07	1.03954e-05	3.42735	3.50748	3.41674	3.74496	3.57432	3.61542
ENSMUST00000003635	Ier3	-1.24197	0.249929	-4.96931	6.71907e-07	1.06556e-05	1.82753	1.95595	1.9904	2.25197	2.17872	2.43867
ENSMUST00000081170	Sgcb	-0.735662	0.148047	-4.9691	6.72629e-07	1.06601e-05	2.50951	2.41668	2.40081	2.66919	2.6359	2.69303
ENSMUST00000032398	Thumpd3	0.0380547	0.173003	0.219966	0.825898	0.932626	2.53475	2.46001	2.49608	2.58509	2.4039	2.45159
ENSMUST00000048015	Zfp715	3.41498	0.68907	4.95592	7.19877e-07	1.13943e-05	1.45557	1.43744	1.63077	0.0397822	0.462717	0.714397
ENSMUST00000166172	Abl2	0.417086	0.0842235	4.95213	7.34061e-07	1.16113e-05	3.48443	3.49129	3.46906	3.36303	3.34467	3.3606
ENSMUST00000068613	Fam72a	-0.733222	0.148241	-4.94614	7.56977e-07	1.19661e-05	2.38581	2.41516	2.36138	2.65362	2.57331	2.59635
ENSMUST00000153033	Snx5	0.823406	0.177971	4.62663	3.71659e-06	5.1411e-05	2.5586	2.48276	2.47999	2.1765	2.3397	2.24842
ENSMUST00000099337	Plxnc1	-0.6101	0.123432	-4.94282	7.70013e-07	1.21565e-05	3.1371	3.16579	3.05999	3.24769	3.36761	3.29669
ENSMUST00000045887	Cisd1	-0.667321	0.135031	-4.94198	7.73314e-07	1.22008e-05	2.93455	2.81705	2.81262	3.1146	3.01172	3.04603
ENSMUST00000047910	Metap2	0.927	0.187623	4.94076	7.78183e-07	1.22697e-05	2.38581	2.42421	2.42004	2.03542	2.13788	2.20295
ENSMUST00000193001	Gm37881	1.04683	0.211998	4.93793	7.89563e-07	1.24412e-05	2.32404	2.53896	2.47032	2.19207	2.03867	2.17076
ENSMUST00000188710	Clasp1	1.92757	0.390416	4.93723	7.92402e-07	1.24759e-05	1.74236	1.90971	1.84089	1.08117	1.41696	1.19152
ENSMUST00000015858	Cers2	-0.437594	0.0886331	-4.93714	7.92783e-07	1.24759e-05	3.51235	3.52225	3.48851	3.67224	3.62168	3.62331
ENSMUST00000079125	Scand1	-0.798573	0.161766	-4.93661	7.94938e-07	1.25018e-05	2.71702	2.68459	2.59456	3.01337	2.83069	2.86053
ENSMUST00000041401	Herc3	-1.21738	0.246786	-4.93296	8.09939e-07	1.27156e-05	1.92799	1.78639	1.98616	2.33204	2.13172	2.3314
ENSMUST00000155995	Mybbp1a	1.13957	0.32054	3.55515	0.00037776	0.00331514	1.83344	1.82955	1.91206	1.50218	1.58766	1.44679
ENSMUST00000028599	Cstf3	-0.754257	0.153144	-4.92514	8.42998e-07	1.31986e-05	2.71084	2.723	2.61002	2.81357	2.98473	2.91797
ENSMUST00000186322	Ibtk	-1.79645	0.364765	-4.92495	8.43807e-07	1.32028e-05	1.11033	1.40748	1.54576	1.84596	1.89941	2.02403
ENSMUST00000040402	Ppp1r11	0.870155	0.176766	4.92265	8.5381e-07	1.33508e-05	2.43255	2.4918	2.3824	2.20414	2.15878	2.16465
ENSMUST00000046404	Ubr7	-0.518823	0.105438	-4.92064	8.62603e-07	1.34798e-05	3.33249	3.32618	3.23404	3.46368	3.43229	3.47134
ENSMUST00000023689	Ifnar1	-0.653972	0.132968	-4.91827	8.73132e-07	1.3627e-05	2.54285	2.63518	2.54223	2.77697	2.76735	2.77358
ENSMUST00000211447	Gm45745	-2.49365	0.507357	-4.91497	8.87947e-07	1.38494e-05	0.566266	0.863408	1.12369	1.57126	1.71799	1.66864
ENSMUST00000088896	Tmcc1	0.796296	0.210115	3.7898	0.000150766	0.00147297	2.40512	2.30076	2.25402	2.1332	2.11593	1.99315
ENSMUST00000133715	Clint1	0.866547	0.176446	4.91112	9.05557e-07	1.41061e-05	2.40196	2.49688	2.5039	2.2439	2.22615	2.15215
ENSMUST00000074628	Wbp2	-0.609334	0.124098	-4.91012	9.10211e-07	1.41697e-05	2.96116	3.01493	2.92155	3.21558	3.11529	3.11476
ENSMUST00000235551	Matr3	0.736486	0.149999	4.90994	9.11059e-07	1.41739e-05	2.55192	2.5536	2.53145	2.34513	2.29735	2.32929
ENSMUST00000025425	Cep192	-0.743032	0.152376	-4.8763	1.08096e-06	1.65759e-05	2.45134	2.47086	2.44146	2.60563	2.66684	2.75023
ENSMUST00000118499	Rps6	-0.543472	0.110831	-4.90361	9.40901e-07	1.46104e-05	2.97493	2.9761	3.03939	3.20414	3.14396	3.13303
ENSMUST00000019987	Traf3ip2	-0.559747	0.114169	-4.9028	9.44783e-07	1.46593e-05	2.78045	2.73919	2.81071	2.96406	2.93499	2.93919
ENSMUST00000009789	P4ha1	-2.22449	0.453726	-4.90271	9.4524e-07	1.46593e-05	1.16833	0.863408	1.01896	1.58385	1.73378	1.7713
ENSMUST00000030460	Gpbp1l1	-0.692415	0.14128	-4.90101	9.53433e-07	1.4777e-05	2.5791	2.51783	2.54694	2.82154	2.73145	2.71091
ENSMUST00000002044	Map3k3	-0.47025	0.0959591	-4.90053	9.55796e-07	1.48043e-05	3.14634	3.19331	3.14577	3.32036	3.28182	3.30901
ENSMUST00000088299	Gm10221	-1.39817	0.285495	-4.89735	9.71385e-07	1.50268e-05	1.6363	1.46547	1.64966	1.9793	2.03867	2.01543
ENSMUST00000096065	Tigit	0.697518	0.142437	4.89703	9.72971e-07	1.50419e-05	3.21827	3.24271	3.19267	3.11933	2.94654	2.93451
ENSMUST00000034085	Brd7	-0.551909	0.112775	-4.89389	9.88636e-07	1.52649e-05	2.98787	3.0964	3.00695	3.19935	3.18699	3.21105
ENSMUST00000140391	Mis18bp1	-2.02795	0.414743	-4.88966	1.01008e-06	1.55666e-05	1.07815	1.23907	1.01896	1.69299	1.76375	1.7397
ENSMUST00000037947	Mcl1	0.426806	0.0872968	4.88914	1.01279e-06	1.55987e-05	4.02472	4.0137	3.96936	3.89378	3.84719	3.88207
ENSMUST00000017841	Ada	-1.06933	0.218984	-4.88312	1.04419e-06	1.60621e-05	2.11954	2.05022	2.00695	2.50517	2.30782	2.30768
ENSMUST00000179939	Atp2a2	1.1706	0.239832	4.88089	1.05606e-06	1.62346e-05	2.21463	2.19077	2.13893	1.70254	1.88869	1.87276
ENSMUST00000102782	Gm2000	-0.676032	0.13863	-4.87653	1.0797e-06	1.65685e-05	3.01497	2.86665	2.85952	3.15439	3.13389	3.07839
ENSMUST00000070152	Slc16a6	-0.796198	0.163272	-4.87651	1.07981e-06	1.65685e-05	2.38909	2.27419	2.29771	2.54898	2.60781	2.52731
ENSMUST00000151767	Rpl5	0.649151	0.149347	4.34659	1.38272e-05	0.000171142	2.69901	2.61833	2.62981	2.49003	2.47415	2.39564
ENSMUST00000111668	Camkk2	0.14604	0.114309	1.27758	0.201397	0.461588	3.05482	3.07792	3.02406	3.06056	2.99843	2.96237
ENSMUST00000065515	Tfg	-0.67786	0.13924	-4.86828	1.12573e-06	1.72195e-05	2.67007	2.58357	2.61505	2.89226	2.78148	2.8043
ENSMUST00000020930	Gna13	-0.376651	0.0773757	-4.86782	1.12835e-06	1.72488e-05	3.85813	3.86008	3.8373	3.97073	3.95286	3.97222
ENSMUST00000125304	Lman2l	0.424591	0.263628	1.61057	0.107273	0.309022	1.88328	2.08417	2.05674	1.81793	1.90467	1.93451
ENSMUST00000033505	Was	-0.473662	0.0974985	-4.85815	1.18487e-06	1.80903e-05	3.27913	3.24901	3.20648	3.39715	3.36472	3.40282
ENSMUST00000005678	Fcer2a	1.03008	0.212286	4.85234	1.22012e-06	1.85938e-05	2.6203	2.63793	2.67827	2.50813	2.20044	2.23291
ENSMUST00000055257	Fam89a	2.41825	0.498632	4.84977	1.23606e-06	1.88134e-05	1.83344	1.70851	1.64966	0.340812	1.02699	1.24588
ENSMUST00000057481	Nup160	-0.446421	0.0920618	-4.84915	1.23994e-06	1.88607e-05	3.44608	3.45835	3.40015	3.58719	3.54322	3.57843
ENSMUST00000098653	Gm10654	2.53259	0.522299	4.84892	1.24133e-06	1.88703e-05	1.61742	1.69271	1.6588	0.942872	1.09954	0.316457
ENSMUST00000200411	Gm43413	1.42256	0.293385	4.84878	1.24221e-06	1.88719e-05	1.92325	2.0395	1.95983	1.5583	1.5538	1.53394
ENSMUST00000228774	Gnl3	0.706299	0.145739	4.84634	1.25758e-06	1.90937e-05	2.58849	2.67465	2.67129	2.4429	2.44799	2.40988
ENSMUST00000058470	Polr2a	-0.599792	0.123766	-4.84619	1.25856e-06	1.90967e-05	2.57805	2.57941	2.59035	2.78093	2.7695	2.73806
ENSMUST00000186534	Ffar2	2.38206	0.491731	4.84424	1.27099e-06	1.92735e-05	1.72008	1.64156	1.59035	1.03978	0.684566	1.01543
ENSMUST00000020986	Dnajc27	0.707825	0.14616	4.84279	1.28028e-06	1.94019e-05	2.6675	2.69751	2.62787	2.50813	2.41857	2.42536
ENSMUST00000130131	Usp34	0.874652	0.180614	4.84267	1.28104e-06	1.94019e-05	2.47071	2.40436	2.44295	2.25197	2.15291	2.1158
ENSMUST00000065167	Grk3	2.03743	0.420822	4.84154	1.28834e-06	1.94994e-05	1.67178	1.82364	1.74099	1.15373	1.24087	0.96967
ENSMUST00000053593	Rap2c	-0.482086	0.099575	-4.84143	1.28907e-06	1.94994e-05	3.2386	3.22395	3.16593	3.35889	3.33156	3.37583
ENSMUST00000052140	Haspin	-0.552622	0.114292	-4.83516	1.33036e-06	2.01117e-05	2.68519	2.68213	2.69937	2.86844	2.84112	2.85616
ENSMUST00000231685	Gm49797	-1.2666	0.262089	-4.83271	1.3469e-06	2.03307e-05	1.77039	1.77323	1.56863	2.10424	2.10287	2.07989
ENSMUST00000142769	Crtc1	1.47831	0.305904	4.83259	1.34769e-06	2.03307e-05	1.86183	2.03587	2.03826	1.59608	1.52966	1.49255
ENSMUST00000102787	Dennd1a	-0.716391	0.148244	-4.83252	1.34816e-06	2.03307e-05	2.47341	2.48146	2.41053	2.73175	2.63977	2.63868
ENSMUST00000145901	Slc43a2	-2.83444	0.586626	-4.83176	1.3533e-06	2.03957e-05	1.11033	0.261348	0.579622	1.74735	1.68457	1.44679
ENSMUST00000189935	Birc2	-1.454	0.30117	-4.82783	1.38029e-06	2.07771e-05	1.62696	1.5731	1.53386	1.90311	2.13482	1.97922
ENSMUST00000125048	Rasa4	-2.47955	0.513699	-4.82685	1.38706e-06	2.08526e-05	0.867296	0.863408	0.82266	1.68323	1.58766	1.50679
ENSMUST00000220691	4921525O09Rik	2.78234	0.576444	4.82674	1.38785e-06	2.08526e-05	1.4266	1.77323	1.54576	0.942872	0.684566	0.617487
ENSMUST00000085546	Hmgb1	-0.547194	0.11337	-4.8266	1.38881e-06	2.08542e-05	3.09293	3.06034	2.99082	3.22899	3.17565	3.23762
ENSMUST00000118388	Gm14270	-1.41229	0.292632	-4.82617	1.39184e-06	2.0887e-05	1.61742	1.50439	1.56863	2.00827	1.90467	2.04885
ENSMUST00000145963	Txnl4a	0.834624	0.173107	4.82144	1.42529e-06	2.13758e-05	2.43255	2.54352	2.4647	2.2625	2.24327	2.18569
ENSMUST00000036328	Zfhx2	0.84187	0.174678	4.81956	1.43879e-06	2.15651e-05	2.39718	2.50563	2.53266	2.23291	2.22863	2.22494
ENSMUST00000019248	Cd22	-0.92818	0.327251	-2.8363	0.00456399	0.0276218	1.90373	1.50439	1.73344	1.89711	2.14093	1.99315
ENSMUST00000120053	Gm11410	0.502533	0.104321	4.81716	1.45619e-06	2.17994e-05	3.72891	3.79677	3.71579	3.54588	3.60988	3.63169
ENSMUST00000023220	Slc52a2	2.26288	0.469826	4.81642	1.4616e-06	2.1867e-05	1.87802	1.55138	1.66776	0.994025	1.13172	0.96967
ENSMUST00000116514	Wbp11	-0.495817	0.102962	-4.81555	1.46797e-06	2.1949e-05	3.42133	3.39184	3.36406	3.595	3.50556	3.52126
ENSMUST00000145353	Cnot6	-0.413676	0.0859195	-4.81469	1.4743e-06	2.20303e-05	3.39299	3.37529	3.35084	3.49478	3.50503	3.49385
ENSMUST00000046463	Gtpbp1	-0.617152	0.128228	-4.81291	1.48748e-06	2.22138e-05	2.93687	2.89279	2.82882	3.13425	3.02857	3.05325
ENSMUST00000151833	Rnmt	1.52413	0.316714	4.81232	1.49191e-06	2.22664e-05	2.02111	2.00171	1.94605	1.29505	1.63881	1.58363
ENSMUST00000025048	Acsbg3	2.78689	0.579164	4.81192	1.49489e-06	2.22973e-05	1.68021	1.52852	1.49608	0.340812	0.830694	0.860525
ENSMUST00000140155	Rps16	-0.660257	0.137233	-4.81122	1.50013e-06	2.23619e-05	2.8673	2.7139	2.85608	3.03673	3.0317	2.97874
ENSMUST00000208222	Sesn3	-0.561329	0.116703	-4.80989	1.51017e-06	2.24843e-05	3.00123	3.09862	2.97886	3.21732	3.18836	3.1892
ENSMUST00000169485	Dhx37	0.46993	0.097715	4.80919	1.51544e-06	2.25491e-05	3.14462	3.15952	3.11901	2.99306	3.00305	3.00354
ENSMUST00000070215	Npm3	-0.89732	0.186632	-4.80795	1.52484e-06	2.26615e-05	2.31831	2.15065	2.16225	2.53114	2.48253	2.44518
ENSMUST00000045604	Mrpl41	-0.842702	0.175357	-4.80564	1.54254e-06	2.29107e-05	2.52171	2.41668	2.3875	2.72731	2.58439	2.76748
ENSMUST00000178353	Gm21992	1.69953	0.353688	4.80517	1.54622e-06	2.29515e-05	1.95984	2.0134	1.84679	1.27023	1.61906	1.31646
ENSMUST00000032419	Cmas	-0.415118	0.147694	-2.81065	0.00494413	0.0294408	2.54285	2.44033	2.44738	2.58509	2.61091	2.6164
ENSMUST00000003870	Mxi1	-1.43373	0.298666	-4.80044	1.58315e-06	2.34713e-05	1.39557	1.78639	1.69357	2.10048	2.09954	2.05682
ENSMUST00000074733	Septin11	-0.15968	0.0792048	-2.01604	0.0437956	0.164609	3.90308	3.908	3.90693	3.96643	3.92869	3.96608
ENSMUST00000010007	Sdhb	-0.814311	0.169862	-4.79395	1.63527e-06	2.42003e-05	2.37751	2.29073	2.31202	2.65362	2.51194	2.54306
ENSMUST00000222956	Ppp4r3a	0.628758	0.131219	4.79168	1.65391e-06	2.44597e-05	2.71779	2.73775	2.70915	2.49157	2.54789	2.5545
ENSMUST00000046859	Foxn3	0.466939	0.0974501	4.79157	1.6548e-06	2.44597e-05	3.36595	3.35687	3.30594	3.22362	3.17956	3.20548
ENSMUST00000102927	Pdpk1	0.477424	0.0997005	4.78858	1.67969e-06	2.48127e-05	3.21316	3.2041	3.16452	3.04496	3.03248	3.07385
ENSMUST00000185523	Mrps9	0.0768485	0.225385	0.340965	0.73313	0.889578	2.21463	2.1002	2.16789	2.08511	2.25041	2.05682
ENSMUST00000220142	Stat2	-4.0496	0.846295	-4.78509	1.70907e-06	2.52013e-05	-0.0357936	-0.0396817	0.454684	1.34081	1.44799	1.4304
ENSMUST00000137543	Samd4	1.90935	0.399098	4.78415	1.71713e-06	2.52954e-05	1.77039	1.71619	1.7769	1.27023	1.16169	1.09461
ENSMUST00000052969	Ston2	2.71016	0.566492	4.78411	1.71751e-06	2.52954e-05	1.53241	1.64156	1.57962	0.942872	0.286626	0.860525
ENSMUST00000198588	Gm6560	-0.906301	0.189651	-4.77877	1.76369e-06	2.59445e-05	2.07815	2.08089	2.09483	2.36612	2.28879	2.40988
ENSMUST00000145854	Hvcn1	1.62229	0.339623	4.77673	1.78169e-06	2.61936e-05	1.97281	2.07759	2.03064	1.60798	1.18972	1.68753
ENSMUST00000028119	Mastl	-0.598733	0.125389	-4.77499	1.79713e-06	2.63846e-05	2.55527	2.55027	2.58394	2.73086	2.75865	2.74052
ENSMUST00000127698	Tbpl1	-0.669628	0.140239	-4.77491	1.7979e-06	2.63846e-05	2.63352	2.65667	2.51538	2.8244	2.80448	2.7943
ENSMUST00000105502	Foxo3	-0.61935	0.129724	-4.77435	1.80287e-06	2.64417e-05	2.66836	2.72673	2.63366	2.86456	2.82382	2.90192
ENSMUST00000066039	Cstf2t	0.441408	0.0925402	4.7699	1.84318e-06	2.70169e-05	3.37901	3.39055	3.34174	3.22476	3.23259	3.25623
ENSMUST00000027125	Coq10b	0.774596	0.162418	4.76916	1.84993e-06	2.70834e-05	2.53939	2.53203	2.50648	2.30223	2.22364	2.34584
ENSMUST00000113820	Arpc2	-0.800765	0.167968	-4.76737	1.86645e-06	2.7309e-05	2.32404	2.24362	2.19767	2.52122	2.50411	2.47179
ENSMUST00000014370	Cacybp	-0.571284	0.119839	-4.7671	1.86896e-06	2.73295e-05	3.50341	3.40964	3.36956	3.64076	3.54908	3.61487
ENSMUST00000122422	Rpl19	-0.701832	0.147231	-4.76687	1.87113e-06	2.7345e-05	2.78506	2.66789	2.78442	3.04065	2.92561	2.90248
ENSMUST00000032376	Lmcd1	-1.96544	0.412447	-4.76532	1.88551e-06	2.75388e-05	1.0056	1.13641	1.35777	1.8527	1.80514	1.66864
ENSMUST00000068023	Cadm4	0.974146	0.204451	4.7647	1.89136e-06	2.76077e-05	2.39878	2.37862	2.32392	2.16689	2.0755	1.95991
ENSMUST00000003450	Ddx23	-0.483185	0.101417	-4.76434	1.89474e-06	2.76359e-05	3.07243	3.07858	3.06499	3.25989	3.20176	3.18774
ENSMUST00000054956	Stambpl1	-0.759497	0.239904	-3.16584	0.00154636	0.0112326	1.8987	1.8794	1.80364	2.15373	2.06114	2.05285
ENSMUST00000060579	Mgat2	-0.49206	0.10337	-4.7602	1.93404e-06	2.81806e-05	3.207	3.16741	3.12058	3.28726	3.33254	3.3225
ENSMUST00000021676	Erg28	-1.01289	0.212816	-4.75946	1.94107e-06	2.82663e-05	2.03975	1.93804	1.92695	2.34081	2.24567	2.23554
ENSMUST00000090243	Slc37a3	-0.936412	0.196766	-4.75902	1.94538e-06	2.83123e-05	2.00163	2.11261	2.13592	2.42717	2.32005	2.35388
ENSMUST00000138762	Cep350	-0.436436	0.0917363	-4.7575	1.96001e-06	2.85083e-05	3.20848	3.21244	3.22554	3.31716	3.35722	3.3647
ENSMUST00000238213	Noc2l	0.84923	0.178655	4.75348	1.99949e-06	2.90511e-05	2.54513	2.53435	2.69021	2.29264	2.4039	2.31428
ENSMUST00000222255	Degs2	-1.53035	0.321944	-4.75345	1.9997e-06	2.90511e-05	1.60766	1.32205	1.45468	1.93741	1.91501	1.95991
ENSMUST00000174137	Gcnt1	1.29436	0.272425	4.75126	2.02149e-06	2.93504e-05	2.08148	2.08417	2.08815	1.5169	1.73378	1.78628
ENSMUST00000030436	Pnrc2	-0.500257	0.105293	-4.75112	2.02298e-06	2.93546e-05	3.44133	3.43744	3.38817	3.62434	3.51848	3.57173
ENSMUST00000194162	Ighd	0.538167	0.113281	4.75073	2.02681e-06	2.93929e-05	3.44765	3.39329	3.42254	3.30648	3.18288	3.28072
ENSMUST00000073339	Pgrmc1	-0.563491	0.118717	-4.7465	2.0697e-06	2.99972e-05	3.21389	3.1966	3.08714	3.37222	3.30429	3.33827
ENSMUST00000045562	Cox15	-0.487471	0.102882	-4.73817	2.15658e-06	3.12379e-05	3.16941	3.13757	3.08849	3.30507	3.27205	3.26143
ENSMUST00000031341	Cdk2ap1	-0.974313	0.205651	-4.7377	2.16157e-06	3.12918e-05	2.11343	1.97735	2.02289	2.40527	2.30366	2.28727
ENSMUST00000044556	Tbc1d13	-0.470735	0.0993964	-4.73594	2.18044e-06	3.15465e-05	3.01031	3.00329	2.97973	3.16461	3.12861	3.12501
ENSMUST00000035672	Ppl	2.9211	0.616924	4.73494	2.19118e-06	3.16831e-05	1.41136	1.55138	1.73344	0.340812	0.985596	0.492548
ENSMUST00000008528	Sertad1	-0.874002	0.184724	-4.7314	2.22982e-06	3.22039e-05	2.3569	2.26567	2.25632	2.66096	2.49345	2.50115
ENSMUST00000087699	Wiz	0.56267	0.118963	4.72978	2.24759e-06	3.24332e-05	2.84616	2.81219	2.84562	2.64184	2.68543	2.66767
ENSMUST00000213980	Septin7	0.914752	0.193405	4.72972	2.24833e-06	3.24332e-05	2.37245	2.31443	2.37376	2.08511	2.13788	2.0022
ENSMUST00000040718	Ostm1	-0.46352	0.0980046	-4.72958	2.24986e-06	3.24362e-05	2.97578	2.99455	2.9925	3.14801	3.11593	3.11717
ENSMUST00000006912	Pip4k2a	0.488998	0.103403	4.72906	2.25564e-06	3.25006e-05	3.14576	3.09736	3.08748	2.95094	2.96787	2.97208
ENSMUST00000233521	Gm41611	2.64254	0.559023	4.72706	2.27795e-06	3.28028e-05	1.70457	1.62308	1.46892	0.516903	0.684566	1.05682
ENSMUST00000156128	Phykpl	0.889522	0.188206	4.72633	2.28614e-06	3.29014e-05	2.32404	2.47086	2.45757	2.1332	2.16457	2.16465
ENSMUST00000033158	Ubfd1	-0.545629	0.115498	-4.72415	2.31077e-06	3.3217e-05	2.91213	2.88148	2.80943	3.02521	3.04554	3.03121
ENSMUST00000199451	Atxn2	1.56865	0.332121	4.72313	2.32243e-06	3.33651e-05	1.9136	1.97735	1.96879	1.21587	1.5538	1.58363
ENSMUST00000048914	Mrpl34	-0.701553	0.148554	-4.72256	2.32896e-06	3.34394e-05	2.61354	2.68705	2.58179	2.91077	2.76375	2.83694
ENSMUST00000081869	Tor4a	-0.588738	0.124844	-4.71579	2.4077e-06	3.45295e-05	2.95455	2.91984	2.83308	3.03717	3.09348	3.11372
ENSMUST00000231716	Cd80	1.18562	0.251436	4.7154	2.41234e-06	3.45759e-05	2.08148	2.31057	2.15654	1.83912	1.84892	1.82161
ENSMUST00000113711	Wdr34	-1.22507	0.259999	-4.71182	2.45517e-06	3.51693e-05	1.83927	1.65051	1.68513	2.08511	2.14396	2.07233
ENSMUST00000204392	Gm44013	2.40282	0.509976	4.71162	2.45751e-06	3.51823e-05	1.6363	1.72375	1.98188	0.516903	1.36581	0.96967
ENSMUST00000029414	Ssr3	-0.475801	0.101024	-4.70979	2.47968e-06	3.54791e-05	3.97548	3.92538	3.90478	4.1226	4.0264	4.08413
ENSMUST00000084530	Slc31a2	-0.951311	0.201993	-4.70962	2.48181e-06	3.54888e-05	2.06801	2.02102	2.16225	2.44972	2.31803	2.34381
ENSMUST00000159086	Zfp871	-0.402247	0.085471	-4.70624	2.52327e-06	3.60188e-05	3.51894	3.51042	3.47835	3.60693	3.62508	3.6394
ENSMUST00000023749	Tmbim6	-0.115941	0.100573	-1.1528	0.248993	0.524016	3.70307	3.70344	3.639	3.76019	3.67384	3.71518
ENSMUST00000025385	Hsd17b4	-0.561334	0.119414	-4.70075	2.59207e-06	3.69366e-05	2.85908	2.8574	2.76004	2.98129	3.00554	3.00354
ENSMUST00000151061	Atp6v0c	0.637081	0.135551	4.69993	2.60254e-06	3.70429e-05	2.68766	2.70773	2.70266	2.46792	2.55262	2.49687
ENSMUST00000025989	Tm9sf3	0.587966	0.125116	4.69936	2.60974e-06	3.71239e-05	2.82693	2.87094	2.80751	2.61957	2.67044	2.68381
ENSMUST00000179976	Sh2d1b1	0.655041	0.13955	4.69395	2.67974e-06	3.80755e-05	2.63352	2.70539	2.69523	2.48694	2.50542	2.45159
ENSMUST00000144568	A430035B10Rik	1.68738	0.359501	4.69366	2.68357e-06	3.81079e-05	1.98124	1.75966	1.95983	1.5169	1.21604	1.4304
ENSMUST00000044455	Zfp451	0.571889	0.1219	4.69148	2.71241e-06	3.84724e-05	2.96551	2.9786	2.92352	2.74307	2.76591	2.83825
ENSMUST00000174568	9130230N09Rik	1.22499	0.261115	4.69137	2.71385e-06	3.84724e-05	2.01342	2.10333	2.04944	1.71188	1.7016	1.6489
ENSMUST00000189941	Gm10925	0.378943	0.0807746	4.69136	2.71393e-06	3.84724e-05	4.881	4.89549	4.9077	4.75449	4.77689	4.80925
ENSMUST00000081649	Ifitm2	-0.592325	0.126342	-4.68826	2.75532e-06	3.90141e-05	2.78177	2.70851	2.7273	2.92117	2.86755	2.96237
ENSMUST00000125198	Gm13562	1.35752	0.289714	4.68573	2.78959e-06	3.94539e-05	2.05411	2.08089	2.08477	1.47115	1.63881	1.81477
ENSMUST00000099265	Fndc10	2.15836	0.460776	4.68418	2.8108e-06	3.9731e-05	1.6966	1.88974	1.73344	0.994025	1.38354	0.793578
ENSMUST00000026129	Pcyt2	-0.876393	0.187129	-4.68337	2.82199e-06	3.98663e-05	2.34802	2.20583	2.26086	2.63307	2.4921	2.47633
ENSMUST00000217296	Cnot10	0.806834	0.172344	4.68153	2.84744e-06	4.02027e-05	2.45557	2.51177	2.55275	2.26509	2.32405	2.19727
ENSMUST00000187366	Gm29093	1.02692	0.219382	4.68099	2.85489e-06	4.02848e-05	2.26087	2.24812	2.19767	1.92627	1.99843	1.8415
ENSMUST00000056153	Fads6	1.18386	0.253042	4.67851	2.88965e-06	4.07051e-05	2.17103	2.08742	2.11428	1.72998	1.86641	1.68753
ENSMUST00000046426	Tpcn1	0.779204	0.166625	4.6764	2.91962e-06	4.11037e-05	2.48008	2.58871	2.5039	2.25727	2.28226	2.33349
ENSMUST00000150779	Msi1	3.6437	0.779378	4.67514	2.93758e-06	4.13329e-05	1.6966	1.30274	1.31999	0.641842	0.286626	0.0154272
ENSMUST00000025050	Nudt3	0.161941	0.15944	1.01569	0.309777	0.589742	2.38085	2.39489	2.37026	2.34513	2.32999	2.32506
ENSMUST00000238452	Lpar2	1.50005	0.320977	4.67339	2.96268e-06	4.15908e-05	1.98951	2.0134	2.03826	1.73875	1.32802	1.53394
ENSMUST00000055770	H1f1	2.92646	0.626555	4.67071	3.00161e-06	4.20893e-05	1.54399	1.69271	1.39254	0.0397822	0.684566	0.918517
ENSMUST00000110559	Lyst	0.673623	0.144314	4.66777	3.0448e-06	4.26707e-05	2.8926	3.04382	2.97407	2.69875	2.80051	2.80712
ENSMUST00000029885	Cpne3	-0.495849	0.106246	-4.66701	3.05614e-06	4.28051e-05	3.08773	3.05269	3.01379	3.1828	3.18398	3.23632
ENSMUST00000013807	Pten	-0.445653	0.0955964	-4.66181	3.13433e-06	4.38753e-05	3.36388	3.36805	3.33282	3.44938	3.49102	3.52436
ENSMUST00000047560	Dhrs11	-0.718348	0.154129	-4.66068	3.15163e-06	4.40923e-05	2.31251	2.26781	2.33929	2.5096	2.53214	2.52864
ENSMUST00000058154	Tmtc3	1.64112	0.352604	4.65429	3.25102e-06	4.54053e-05	1.9854	2.0395	1.94605	1.11896	1.66684	1.53394
ENSMUST00000225262	Fam193b	-0.173231	0.19384	-0.893679	0.371493	0.650961	2.11649	2.24812	2.26312	2.28529	2.2689	2.24331
ENSMUST00000189441	9230112E08Rik	1.41872	0.304949	4.65233	3.28213e-06	4.57394e-05	1.94648	1.93345	1.89664	1.45476	1.51707	1.52058
ENSMUST00000105778	Prdm2	-0.388498	0.0835066	-4.65231	3.28239e-06	4.57394e-05	3.34496	3.36601	3.36263	3.47943	3.47485	3.47042
ENSMUST00000103205	Polr1b	0.503624	0.108261	4.65195	3.28809e-06	4.57929e-05	3.41859	3.36907	3.32294	3.2591	3.20727	3.1921
ENSMUST00000131815	Tbrg4	1.18918	0.255862	4.64774	3.35598e-06	4.66855e-05	2.15173	2.02478	2.21811	1.77218	1.82445	1.7397
ENSMUST00000202826	Peg13	-0.716127	0.154105	-4.647	3.36804e-06	4.68003e-05	2.65529	2.62023	2.62102	2.77378	2.95033	2.79718
ENSMUST00000195280	Kantr	-0.710203	0.152987	-4.64225	3.44637e-06	4.78618e-05	2.56843	2.41516	2.49608	2.75327	2.6863	2.69212
ENSMUST00000003622	Slc25a1	-0.698926	0.150568	-4.64194	3.45161e-06	4.79073e-05	2.59868	2.55801	2.57745	2.87989	2.72438	2.74621
ENSMUST00000192934	St6galnac4	0.624795	0.134657	4.63991	3.48567e-06	4.83528e-05	2.71394	2.68213	2.71316	2.53254	2.54069	2.46875
ENSMUST00000113402	Gm7609	-2.26002	0.487146	-4.63931	3.49578e-06	4.84657e-05	0.964206	0.73847	1.09151	1.70254	1.62905	1.5595
ENSMUST00000198417	Gm42829	2.25659	0.486779	4.63576	3.55621e-06	4.92758e-05	1.67178	1.64156	1.57962	1.03978	0.763747	1.01543
ENSMUST00000047737	Irf8	0.174418	0.112612	1.54883	0.121422	0.334604	3.72501	3.70021	3.73145	3.729	3.58252	3.67601
ENSMUST00000030684	Gnl2	0.13931	0.0998436	1.39528	0.162932	0.404519	3.52087	3.49889	3.49025	3.50338	3.40638	3.46981
ENSMUST00000087978	S1pr3	-0.578441	0.125047	-4.6258	3.73158e-06	5.15604e-05	2.93733	2.84056	2.81071	3.01337	3.04743	3.05918
ENSMUST00000022496	Kpna3	0.427023	0.0923296	4.62499	3.74622e-06	5.17337e-05	3.81918	3.81717	3.76608	3.69261	3.63493	3.68909
ENSMUST00000034464	2310022B05Rik	-0.604678	0.130765	-4.62416	3.7612e-06	5.19113e-05	2.71394	2.79091	2.68768	2.95886	2.87209	2.91085
ENSMUST00000220477	D430020J02Rik	0.509652	0.110251	4.62266	3.7885e-06	5.22587e-05	2.94693	2.93391	2.97188	2.79413	2.77799	2.82025
ENSMUST00000029649	Ctso	-0.761455	0.164766	-4.62143	3.8111e-06	5.25142e-05	2.4355	2.32953	2.27203	2.59729	2.57666	2.56688
ENSMUST00000061578	Setx	-0.410752	0.0888819	-4.62132	3.81298e-06	5.25142e-05	3.47085	3.50265	3.462	3.57911	3.59774	3.62916
ENSMUST00000020285	Sar1a	0.468187	0.101311	4.6213	3.81342e-06	5.25142e-05	3.44522	3.39728	3.35651	3.27506	3.23772	3.26731
ENSMUST00000081551	Tcea1	-0.813642	0.176177	-4.61832	3.8685e-06	5.32428e-05	2.17905	2.15898	2.19241	2.45974	2.35666	2.44356
ENSMUST00000223109	Evl	-1.49528	0.324132	-4.61318	3.96556e-06	5.45481e-05	1.49569	1.30274	1.54576	1.93741	1.88869	1.90192
ENSMUST00000036450	Spg11	-0.495238	0.107388	-4.61168	3.99432e-06	5.4913e-05	2.94284	2.95988	2.93517	3.05008	3.10353	3.12803
ENSMUST00000225920	Pcgf5	-0.770888	0.167174	-4.61128	4.00188e-06	5.49554e-05	2.47609	2.46952	2.37896	2.5687	2.70243	2.73806
ENSMUST00000006293	Crkl	-0.429807	0.093271	-4.60816	4.06256e-06	5.57576e-05	3.25999	3.22253	3.235	3.39119	3.34028	3.37374
ENSMUST00000105572	Perm1	2.05543	0.446074	4.60782	4.06916e-06	5.57713e-05	1.55527	1.94259	1.74841	1.03978	1.13172	1.2707
ENSMUST00000212718	Utp4	0.829225	0.179963	4.60776	4.07037e-06	5.57713e-05	2.47071	2.45447	2.52534	2.30223	2.13482	2.25347
ENSMUST00000030702	Ppp1r8	-0.461527	0.100172	-4.60736	4.07805e-06	5.58455e-05	3.03975	2.99334	2.9925	3.16429	3.14124	3.1383
ENSMUST00000069747	Emc7	-0.412114	0.0895227	-4.60345	4.15541e-06	5.68731e-05	3.38941	3.38471	3.36549	3.52522	3.4716	3.51374
ENSMUST00000200867	Gm43457	2.40271	0.522273	4.60049	4.2149e-06	5.76232e-05	1.6966	1.59379	1.48271	0.738752	0.939839	0.918517
ENSMUST00000046533	Prr7	1.37018	0.297878	4.59981	4.22881e-06	5.77811e-05	2.0249	2.18043	2.09814	1.8527	1.49075	1.66864
ENSMUST00000015791	Lama5	3.35462	0.729729	4.59707	4.28468e-06	5.84795e-05	2.11343	2.19077	2.16508	0.340812	1.38354	1.19152
ENSMUST00000162342	Ap1s3	-0.438551	0.0954326	-4.5954	4.31927e-06	5.8919e-05	3.23489	3.29678	3.23283	3.38906	3.37759	3.3969
ENSMUST00000187586	Ptprc	0.985344	0.214479	4.59412	4.34575e-06	5.92473e-05	2.20724	2.2846	2.32974	2.01291	1.89941	2.01975
ENSMUST00000217382	Spc24	-1.21236	0.263988	-4.59246	4.38053e-06	5.96884e-05	1.79672	1.65051	1.63077	2.089	2.0425	2.06075
ENSMUST00000198774	Pmf1	-1.29367	0.281734	-4.59183	4.39373e-06	5.9835e-05	1.58746	1.59379	1.76995	2.11896	2.03092	1.98391
ENSMUST00000020227	Cry1	-0.515095	0.112185	-4.59149	4.40097e-06	5.99005e-05	2.96982	2.91745	2.87848	3.10199	3.07231	3.06075
ENSMUST00000025439	Me2	-0.537082	0.117002	-4.59038	4.42441e-06	6.01528e-05	3.25313	3.16007	3.12214	3.3702	3.31642	3.34299
ENSMUST00000041623	Enc1	-0.886115	0.193103	-4.58882	4.4575e-06	6.05693e-05	2.29462	2.28046	2.19241	2.63417	2.48528	2.4304
ENSMUST00000077191	Ethe1	-0.876831	0.191134	-4.58753	4.48529e-06	6.09132e-05	2.24067	2.07759	2.15941	2.41269	2.48528	2.37904
ENSMUST00000090558	Celsr2	1.02977	0.224538	4.58617	4.51446e-06	6.12755e-05	2.19209	2.20087	2.18975	1.96406	1.8181	1.86053
ENSMUST00000206750	Dedd2	0.64525	0.140717	4.58545	4.53016e-06	6.14547e-05	2.67601	2.78574	2.70184	2.51835	2.53214	2.53787
ENSMUST00000047973	Dhcr24	-0.442246	0.0965146	-4.58217	4.60182e-06	6.23873e-05	3.60459	3.55205	3.50827	3.69846	3.68064	3.69047
ENSMUST00000030698	Stx12	-0.526392	0.114881	-4.58207	4.60399e-06	6.23873e-05	2.95053	2.89583	2.85493	3.08745	3.03791	3.05563
ENSMUST00000123966	4931422A03Rik	-1.30538	0.285401	-4.57385	4.78835e-06	6.48498e-05	1.62696	1.52852	1.74099	1.97428	2.10287	2.01106
ENSMUST00000127484	Rps10	-0.076056	0.193699	-0.392651	0.694577	0.870337	2.4236	2.39007	2.61705	2.55961	2.44499	2.52328
ENSMUST00000045396	Armh3	-0.76367	0.167033	-4.57198	4.83138e-06	6.53605e-05	2.33342	2.27419	2.30798	2.61033	2.49614	2.4911
ENSMUST00000052700	Ffar1	-0.644169	0.141145	-4.56387	5.02188e-06	6.78631e-05	2.59767	2.50809	2.55505	2.69106	2.78974	2.75972
ENSMUST00000062904	Dnajc11	0.0943298	0.201819	0.467398	0.640215	0.843317	2.42057	2.218	2.30184	2.34081	2.30366	2.22761
ENSMUST00000162512	Gtpbp8	0.594721	0.130367	4.56188	5.06974e-06	6.84346e-05	2.77039	2.83884	2.75644	2.63307	2.58874	2.61092
ENSMUST00000124226	Armcx4	-0.825287	0.181162	-4.55552	5.22569e-06	7.04449e-05	2.13447	2.27419	2.25402	2.45808	2.52842	2.42705
ENSMUST00000020947	Rdh14	-0.761453	0.167152	-4.55545	5.22727e-06	7.04449e-05	2.43842	2.38027	2.28932	2.63967	2.53705	2.62609
ENSMUST00000195528	Gm30238	-1.60562	0.35264	-4.55316	5.28466e-06	7.11403e-05	1.57699	1.5731	1.3755	2.14359	2.02699	1.74782
ENSMUST00000119848	Eme2	0.830094	0.182493	4.54863	5.39951e-06	7.26466e-05	2.43255	2.46547	2.47725	2.12969	2.29946	2.1768
ENSMUST00000113481	Zfp318	-0.458354	0.100779	-4.54809	5.41343e-06	7.27941e-05	3.03202	3.01224	3.03179	3.1497	3.19805	3.13993
ENSMUST00000002084	Abcd1	-0.930126	0.204547	-4.54725	5.43518e-06	7.30067e-05	2.11343	2.03587	2.07447	2.44972	2.32206	2.27788
ENSMUST00000153722	Gm16364	1.16738	0.383728	3.04221	0.00234847	0.0158986	1.82753	1.95595	1.81007	1.11896	1.57666	1.67819
ENSMUST00000067784	Cdh24	0.743025	0.163433	4.54635	5.45834e-06	7.31869e-05	2.53241	2.44033	2.52901	2.27783	2.26435	2.29418
ENSMUST00000049257	Ddx52	-0.428723	0.0943017	-4.54629	5.45989e-06	7.31869e-05	3.40496	3.40499	3.3423	3.51545	3.49359	3.53262
ENSMUST00000021479	Actr10	1.43313	0.315231	4.54627	5.46051e-06	7.31869e-05	1.92325	1.87413	1.98188	1.5583	1.38354	1.53394
ENSMUST00000069763	Lancl3	2.11877	0.466154	4.54522	5.48786e-06	7.35134e-05	1.79028	1.63242	1.70184	0.641842	1.21604	1.16156
ENSMUST00000184515	Pmvk	-1.96002	0.431431	-4.54308	5.54392e-06	7.42239e-05	1.19466	0.914561	1.15365	1.66303	1.70987	1.70562
ENSMUST00000005053	Tmem242	-0.770804	0.169673	-4.54288	5.54906e-06	7.42523e-05	2.33342	2.28665	2.20801	2.56092	2.48528	2.48377
ENSMUST00000096069	Tasor2	0.634763	0.139792	4.54077	5.6049e-06	7.49587e-05	2.8563	2.95508	2.95345	2.68619	2.69909	2.8036
ENSMUST00000042601	Dhx38	-0.401168	0.0884198	-4.53708	5.70372e-06	7.62388e-05	3.36767	3.36275	3.33569	3.49993	3.46804	3.46025
ENSMUST00000020022	Smpdl3a	1.56447	0.344935	4.53556	5.74519e-06	7.67513e-05	1.88849	1.97316	1.90698	1.5169	1.18972	1.57173
ENSMUST00000007959	Rhoa	-0.437463	0.096537	-4.53155	5.85518e-06	7.81783e-05	3.52911	3.47167	3.49778	3.65898	3.58711	3.64626
ENSMUST00000021547	Zfyve26	-0.790675	0.174528	-4.53036	5.8883e-06	7.8549e-05	2.11033	2.17251	2.18439	2.40339	2.37829	2.40282
ENSMUST00000029297	Slc7a11	-1.87613	0.414128	-4.53032	5.88934e-06	7.8549e-05	1.19466	1.10645	1.33929	1.59608	1.91501	1.79358
ENSMUST00000026499	Crisp3	2.1005	0.463695	4.5299	5.90104e-06	7.86624e-05	1.6363	1.65051	1.90184	0.88488	1.02699	1.31646
ENSMUST00000228216	Klf12	1.26044	0.27842	4.52712	5.97941e-06	7.96639e-05	1.95543	2.06753	2.08815	1.5583	1.7016	1.70562
ENSMUST00000149900	Acp6	-1.65805	0.366316	-4.52628	6.00309e-06	7.9936e-05	1.19466	1.4918	1.25632	1.86586	1.80514	1.82834
ENSMUST00000130727	Sp110	0.680013	0.150245	4.52602	6.0106e-06	7.99927e-05	2.61061	2.71467	2.66151	2.5096	2.44499	2.42026
ENSMUST00000219345	Hbs1l	1.35274	0.29894	4.52512	6.03604e-06	8.02879e-05	1.95543	2.0134	1.92205	1.64184	1.5538	1.46259
ENSMUST00000031311	Dck	-0.477361	0.105539	-4.52305	6.09537e-06	8.10332e-05	2.9572	2.96162	2.90493	3.10048	3.0626	3.09352
ENSMUST00000128645	Rbck1	-0.321744	0.122144	-2.63413	0.00843538	0.0453819	2.70772	2.70383	2.73344	2.8099	2.84951	2.77282
ENSMUST00000027193	Ndufb3	-0.602339	0.133184	-4.52262	6.10796e-06	8.11128e-05	2.74954	2.67965	2.69021	2.8947	2.82318	2.94125
ENSMUST00000004428	Clcn5	-0.489535	0.108247	-4.52238	6.11469e-06	8.11583e-05	2.82154	2.84737	2.82821	2.99739	2.95033	2.99086
ENSMUST00000196543	Gm42462	1.46924	0.325227	4.51757	6.25544e-06	8.29816e-05	1.91845	1.8688	1.83489	1.41999	1.44799	1.4304
ENSMUST00000004868	Mtfp1	0.808402	0.179095	4.51383	6.3668e-06	8.43223e-05	2.44993	2.41668	2.40893	2.10424	2.24327	2.18569
ENSMUST00000179569	Dynlt1b	-1.15571	0.256066	-4.51334	6.38151e-06	8.44716e-05	1.90373	1.85241	1.73344	2.23291	2.24567	2.04481
ENSMUST00000206345	Gm4673	-1.44167	0.319557	-4.51145	6.43851e-06	8.51802e-05	1.59767	1.50439	1.35777	1.89711	1.99843	1.89049
ENSMUST00000181662	Mpc1	-0.837757	0.185785	-4.50929	6.50436e-06	8.60052e-05	2.2674	2.20583	2.1329	2.49157	2.49614	2.37526
ENSMUST00000110002	Zfp882	0.965304	0.214216	4.50623	6.59905e-06	8.71635e-05	2.21463	2.20087	2.32195	1.93741	1.98123	1.95495
ENSMUST00000097522	Hdhd2	1.89579	0.420736	4.5059	6.6093e-06	8.7252e-05	1.8563	1.63242	1.85262	1.03978	1.40057	1.12937
ENSMUST00000035724	Akna	-0.466856	0.103618	-4.50554	6.62058e-06	8.73539e-05	3.97717	4.05458	4.02918	4.21813	4.12114	4.14071
ENSMUST00000047951	Fbxo2	3.1725	0.704505	4.50316	6.69498e-06	8.82882e-05	1.44133	1.40748	1.49608	0.738752	-0.014404	0.492548
ENSMUST00000030773	Xrcc2	-0.607975	0.135063	-4.50141	6.75029e-06	8.897e-05	2.57699	2.5731	2.51286	2.77777	2.70076	2.73393
ENSMUST00000218753	Lilrb4a	0.710779	0.157913	4.50108	6.76093e-06	8.90624e-05	2.55749	2.67716	2.70834	2.45642	2.42964	2.42873
ENSMUST00000025759	Eif1ad	-0.45586	0.101299	-4.50015	6.79041e-06	8.93725e-05	3.18222	3.13234	3.17124	3.32781	3.31029	3.25797
ENSMUST00000134564	Trim12a	-0.879325	0.224341	-3.91958	8.87021e-05	0.000916514	1.92799	1.89984	1.95529	2.13669	2.15586	2.27311
ENSMUST00000043709	Gna15	2.30533	0.512402	4.49907	6.82512e-06	8.97637e-05	1.53241	1.62308	1.61103	0.738752	0.888686	1.01543
ENSMUST00000136879	Gm13561	-2.40386	0.534579	-4.49675	6.90016e-06	9.06536e-05	0.566266	0.960318	0.931805	1.60798	1.46272	1.63868
ENSMUST00000080817	Rnf169	-0.479239	0.106682	-4.49224	7.04786e-06	9.25446e-05	2.81424	2.80355	2.80687	2.93741	2.96787	2.95144
ENSMUST00000053230	Ulk3	-0.608287	0.135459	-4.49057	7.10336e-06	9.32236e-05	2.70615	2.58563	2.65242	2.87229	2.82065	2.80642
ENSMUST00000209414	Gm45250	-1.13881	0.253633	-4.49001	7.12185e-06	9.34164e-05	1.83344	1.84681	1.71793	2.19207	2.19778	2.02826
ENSMUST00000017981	Nkiras2	-0.565727	0.126005	-4.4897	7.13243e-06	9.35052e-05	2.5738	2.5948	2.55849	2.75411	2.72119	2.76284
ENSMUST00000212829	Vac14	0.85354	0.190231	4.48687	7.22767e-06	9.46528e-05	2.39718	2.32205	2.35414	2.03101	2.1127	2.15215
ENSMUST00000058579	Ddx28	-0.560331	0.124911	-4.48584	7.26257e-06	9.50592e-05	2.73872	2.78249	2.68171	2.93631	2.88047	2.89681
ENSMUST00000046497	Dnph1	-0.747821	0.166907	-4.48046	7.44811e-06	9.7384e-05	2.26956	2.26781	2.17346	2.44972	2.4699	2.47331
ENSMUST00000027602	Dars	-0.480985	0.107371	-4.47965	7.47663e-06	9.7705e-05	3.66274	3.62421	3.60687	3.82675	3.70658	3.78841
ENSMUST00000113886	Gm11131	-1.3858	0.309509	-4.47743	7.55475e-06	9.86734e-05	1.53241	1.64156	1.64032	2.17332	1.92009	1.93451
ENSMUST00000130070	Prkd3	1.66278	0.371866	4.47145	7.76905e-06	0.000101365	1.91845	1.94709	1.79048	1.08117	1.43275	1.53394
ENSMUST00000222259	Gm3379	-1.35511	0.303093	-4.47096	7.78699e-06	0.000101545	1.79672	1.60377	1.45468	1.9793	2.05378	2.10533
ENSMUST00000103430	Ighj1	-0.907019	0.202891	-4.47048	7.80455e-06	0.00010172	2.05411	2.31634	2.24708	2.44802	2.49345	2.5313
ENSMUST00000184744	Kctd12	-0.390009	0.0872524	-4.46989	7.82585e-06	0.000101943	3.38201	3.38536	3.36174	3.47147	3.51515	3.49385
ENSMUST00000063084	Xbp1	-0.52833	0.11826	-4.46752	7.91318e-06	0.000103026	3.16615	3.22134	3.14221	3.4049	3.29608	3.30121
ENSMUST00000168621	Ptprj	2.91646	0.652908	4.46688	7.93698e-06	0.000103282	1.49569	1.5731	1.3755	0.0397822	0.763747	0.714397
ENSMUST00000217710	Gopc	-1.4628	0.327942	-4.46054	8.17523e-06	0.000106326	1.58746	1.42272	1.35777	1.89104	1.85483	1.96967
ENSMUST00000046030	Esf1	-0.402969	0.0904652	-4.45441	8.41248e-06	0.000109296	3.45346	3.46696	3.44856	3.56806	3.54813	3.61433
ENSMUST00000168423	Smad2	0.609897	0.136949	4.45346	8.44977e-06	0.000109669	2.64725	2.68541	2.67304	2.47753	2.45394	2.52193
ENSMUST00000189018	Ccdc86	0.974219	0.218756	4.45345	8.45012e-06	0.000109669	2.23138	2.18821	2.26312	1.8527	1.99843	1.93971
ENSMUST00000075827	Jag2	1.42789	0.320835	4.45054	8.56561e-06	0.00011105	1.86183	1.9048	1.91206	1.362	1.51707	1.49255
ENSMUST00000221438	Gm49654	1.87298	0.42115	4.44729	8.69592e-06	0.000112621	1.73506	1.72375	1.66776	1.03978	1.26435	1.09461
ENSMUST00000208279	Gm45001	1.94649	0.437867	4.44539	8.7732e-06	0.000113562	1.79672	1.70851	1.74099	0.738752	1.30782	1.24588
ENSMUST00000153652	Eif5a	1.58896	0.357577	4.44368	8.84312e-06	0.000114347	1.81546	1.85795	1.99875	1.18591	1.47696	1.52058
ENSMUST00000096253	Uqcc3	-0.735854	0.165703	-4.44079	8.96272e-06	0.000115832	2.2717	2.27838	2.27203	2.54898	2.42964	2.50115
ENSMUST00000161157	Ms4a6b	-1.13351	0.255264	-4.44055	8.97302e-06	0.000115904	1.8093	1.70851	1.66776	2.0441	2.09954	2.07613
ENSMUST00000105111	F8a	-0.76352	0.171978	-4.43963	9.01144e-06	0.000116339	2.20724	2.24812	2.14192	2.44118	2.44044	2.41163
ENSMUST00000058429	Il27	2.09406	0.472026	4.43632	9.15102e-06	0.000118017	1.77712	1.7665	1.66776	1.3822	0.985596	0.714397
ENSMUST00000151216	Gm12867	-2.1308	0.480508	-4.43448	9.22961e-06	0.000118906	0.918449	0.960318	1.05674	1.48694	1.65769	1.69667
ENSMUST00000034946	Snx1	-0.567486	0.12802	-4.4328	9.30165e-06	0.000119709	2.76355	2.68377	2.6633	2.90311	2.84593	2.87934
ENSMUST00000041987	Dicer1	0.541768	0.122286	4.43034	9.40841e-06	0.000120956	2.96377	2.93252	2.87738	2.73962	2.74827	2.79862
ENSMUST00000198222	Gm4610	-0.504715	0.114021	-4.4265	9.57734e-06	0.000123064	2.76355	2.76785	2.79973	2.96354	2.90832	2.91415
ENSMUST00000036884	Klf9	0.568499	0.128537	4.42286	9.7404e-06	0.000125093	2.93316	2.91601	2.95345	2.82154	2.68889	2.77054
ENSMUST00000008542	Elk3	0.444944	0.100619	4.42207	9.77587e-06	0.000125483	3.09838	3.07626	3.06958	2.952	2.96149	2.92871
ENSMUST00000030643	Extl1	-0.819746	0.185382	-4.42193	9.78251e-06	0.000125503	2.21463	2.27207	2.16508	2.55033	2.43275	2.40282
ENSMUST00000043650	Fam222a	-2.03715	0.460737	-4.4215	9.80178e-06	0.000125685	1.07815	1.21559	0.755714	1.67325	1.63881	1.69667
ENSMUST00000094215	Mesd	-0.576066	0.130296	-4.42121	9.81498e-06	0.000125788	2.7559	2.63975	2.6588	2.86586	2.85129	2.86669
ENSMUST00000102598	Rbbp4	-0.42361	0.0959138	-4.41656	1.00282e-05	0.000128454	3.76071	3.71764	3.687	3.88133	3.81329	3.8539
ENSMUST00000016172	Celsr1	1.60996	0.364642	4.41519	1.00924e-05	0.000129209	1.74954	1.99774	1.85262	1.34081	1.28663	1.52058
ENSMUST00000174690	Gm20456	2.07892	0.47087	4.41507	1.00979e-05	0.000129212	1.68021	1.69271	1.59035	1.15373	0.763747	1.09461
ENSMUST00000041859	Gmds	-0.838216	0.189865	-4.41481	1.011e-05	0.000129299	2.31445	2.40748	2.20287	2.64831	2.50411	2.54177
ENSMUST00000115330	Pot1a	-0.988493	0.223936	-4.41417	1.01399e-05	0.000129614	2.16286	1.94709	1.92695	2.34728	2.32206	2.30098
ENSMUST00000003121	Rab8a	-0.473682	0.107477	-4.40727	1.04683e-05	0.000133674	3.30286	3.26113	3.22578	3.42788	3.35258	3.43604
ENSMUST00000034277	Emc8	1.16502	0.26447	4.40512	1.05725e-05	0.000134934	2.23138	2.18821	2.07793	1.64184	1.92009	1.84794
ENSMUST00000002305	Kdm7a	-0.492059	0.111716	-4.40454	1.06007e-05	0.000135223	3.03016	3.11565	3.09151	3.2118	3.19778	3.27287
ENSMUST00000061498	Fut4	-1.91536	0.434881	-4.40433	1.06109e-05	0.000135284	1.30663	1.19077	0.880652	1.84596	1.67579	1.66864
ENSMUST00000057792	Pon2	-0.631326	0.143426	-4.40176	1.07378e-05	0.000136831	2.61257	2.55911	2.5039	2.79413	2.6974	2.75658
ENSMUST00000184801	2810039B14Rik	1.61332	0.366592	4.40087	1.07819e-05	0.000137321	1.7566	1.81765	1.82882	1.41999	1.21604	1.29418
ENSMUST00000227484	Mbnl2	-0.938195	0.21321	-4.40033	1.08088e-05	0.000137592	2.05057	2.35826	2.27423	2.49157	2.50411	2.58363
ENSMUST00000021424	Sptlc2	1.53724	0.349379	4.39993	1.08286e-05	0.000137707	1.93733	1.88974	1.90698	1.5583	1.16169	1.53394
ENSMUST00000023151	Bcl6	0.495305	0.112571	4.39992	1.0829e-05	0.000137707	3.07412	3.01988	3.00978	2.90843	2.85011	2.89909
ENSMUST00000070084	Ticam2	-0.731829	0.166391	-4.39824	1.0913e-05	0.000138704	2.32023	2.30862	2.36138	2.61842	2.47273	2.55072
ENSMUST00000067996	Set	-0.538243	0.122388	-4.39784	1.09332e-05	0.000138889	3.20873	3.24543	3.19898	3.4645	3.33312	3.32929
ENSMUST00000102593	Eif3i	-0.15948	0.132946	-1.19958	0.230302	0.500041	3.23138	3.18147	3.14812	3.32825	3.18836	3.1759
ENSMUST00000027068	Tram1	-0.394859	0.0898283	-4.3957	1.10414e-05	0.000140046	3.49145	3.47566	3.43378	3.57164	3.58065	3.60649
ENSMUST00000028815	Slc23a2	0.432444	0.098413	4.39417	1.11195e-05	0.000140963	3.3265	3.32355	3.26109	3.18931	3.16744	3.1668
ENSMUST00000103322	Igkv2	-0.683095	0.155529	-4.39208	1.12271e-05	0.000142254	2.79799	2.69671	2.6039	2.97073	2.89301	2.8673
ENSMUST00000020099	Cdk1	1.30452	0.297087	4.39104	1.12809e-05	0.000142862	2.00953	2.02102	2.01099	1.45476	1.58766	1.76362
ENSMUST00000071103	Ddx1	-0.428019	0.0974876	-4.3905	1.13092e-05	0.000143147	3.41198	3.38667	3.37341	3.56275	3.47919	3.51374
ENSMUST00000097921	Cdkn2c	-0.869296	0.198173	-4.38654	1.15167e-05	0.000145623	1.9854	2.03587	2.02289	2.27278	2.23845	2.31646
ENSMUST00000042390	Man1b1	-0.431867	0.0984574	-4.38634	1.15276e-05	0.000145687	3.0874	3.06515	3.03447	3.19573	3.17481	3.20772
ENSMUST00000049863	Pofut1	0.669275	0.152623	4.38514	1.1591e-05	0.000146362	2.82394	2.74422	2.69357	2.62185	2.52593	2.51236
ENSMUST00000171172	Mad2l1bp	-0.567648	0.129449	-4.38511	1.1593e-05	0.000146362	2.66491	2.61642	2.56527	2.8002	2.77939	2.78554
ENSMUST00000043870	Polr2l	0.460517	0.105033	4.3845	1.16251e-05	0.000146692	3.12557	3.10676	3.14812	3.01796	2.99547	2.94942
ENSMUST00000049295	Ehbp1l1	-0.78616	0.179475	-4.38033	1.18502e-05	0.000149303	2.17372	2.11261	2.10141	2.35365	2.35666	2.39018
ENSMUST00000091288	Prnp	0.846473	0.193256	4.38005	1.18653e-05	0.000149358	2.62791	2.62777	2.52163	2.46953	2.25041	2.26828
ENSMUST00000093369	Nefh	-0.578894	0.132167	-4.38002	1.18667e-05	0.000149358	2.76492	2.6813	2.63557	2.89226	2.85658	2.86546
ENSMUST00000155841	Mbtd1	0.916114	0.20931	4.37683	1.20419e-05	0.00015133	2.25201	2.4028	2.33167	1.9793	2.05748	2.12264
ENSMUST00000184616	Atf7	0.395675	0.0904054	4.37667	1.20507e-05	0.000151349	3.27892	3.29758	3.31442	3.1746	3.17509	3.18451
ENSMUST00000027752	Lamc1	-0.361819	0.0826716	-4.37658	1.20557e-05	0.000151349	3.62098	3.63783	3.64455	3.76381	3.72159	3.74411
ENSMUST00000117295	Rps2	-1.07696	0.246081	-4.37645	1.20626e-05	0.000151358	2.16286	1.96892	1.83489	2.35154	2.38354	2.25847
ENSMUST00000174583	Gigyf2	1.04697	0.239266	4.37576	1.21012e-05	0.00015173	2.24524	2.22277	2.21056	1.76406	1.88869	2.03662
ENSMUST00000146904	Cars	0.983401	0.224742	4.3757	1.21045e-05	0.00015173	2.23836	2.23216	2.14488	1.9692	1.92009	1.83497
ENSMUST00000212914	A630001O12Rik	1.67463	0.382824	4.37442	1.21756e-05	0.000152464	1.96421	1.97735	1.83489	1.08117	1.36581	1.6489
ENSMUST00000061617	Zfp280b	0.391153	0.089458	4.37248	1.22845e-05	0.000153612	3.41553	3.41547	3.40163	3.29698	3.26595	3.31537
ENSMUST00000103217	Pex14	-0.538328	0.123118	-4.37245	1.2286e-05	0.000153612	2.64272	2.67044	2.67479	2.86586	2.80907	2.79718
ENSMUST00000117399	Msn	-0.371722	0.0850228	-4.37202	1.231e-05	0.000153756	4.54274	4.58025	4.54255	4.66477	4.63712	4.69829
ENSMUST00000230175	AC113595	-1.23579	0.282784	-4.37009	1.24195e-05	0.000155007	1.8673	1.5401	1.70996	2.06917	2.14696	2.07233
ENSMUST00000032877	Ddias	-0.483279	0.110589	-4.37003	1.24227e-05	0.000155007	2.80619	2.77055	2.76644	2.93354	2.93645	2.9103
ENSMUST00000089745	Gabpb1	1.20836	0.276546	4.36947	1.24548e-05	0.000155286	2.00953	2.31057	2.12985	1.81793	1.74902	1.8415
ENSMUST00000226459	Dnajc15	1.11051	0.254156	4.36942	1.24578e-05	0.000155286	2.20724	2.31634	2.19241	1.71188	2.02302	1.92924
ENSMUST00000040536	Batf	-0.207477	0.121725	-1.70447	0.0882932	0.271394	3.70465	3.65299	3.66944	3.8271	3.66521	3.7073
ENSMUST00000075303	Hdhd5	-0.592163	0.135702	-4.3637	1.27879e-05	0.000159156	2.76078	2.65929	2.622	2.84799	2.86181	2.87875
ENSMUST00000040307	Marchf9	0.829927	0.190193	4.3636	1.27941e-05	0.000159156	2.57487	2.4918	2.46752	2.32308	2.13172	2.31428
ENSMUST00000199086	Vps29	0.251959	0.152904	1.64782	0.0993895	0.293932	2.57166	2.57627	2.5039	2.514	2.41535	2.49399
ENSMUST00000033930	Dusp4	0.378683	0.0868869	4.35834	1.31052e-05	0.000162861	4.34007	4.38549	4.33319	4.27041	4.22006	4.22647
ENSMUST00000033665	Map3k15	-1.2088	0.2776	-4.35447	1.33387e-05	0.000165679	1.73506	1.60377	1.61103	1.96406	2.07902	2.0022
ENSMUST00000001562	Tulp3	-0.658395	0.151278	-4.35222	1.34766e-05	0.000167307	2.53824	2.52498	2.43695	2.72283	2.74071	2.63032
ENSMUST00000021921	Ptch1	-1.8066	0.415184	-4.35133	1.35317e-05	0.000167907	1.19466	1.43744	0.977562	1.70254	1.87209	1.7713
ENSMUST00000172699	Mex3a	0.525586	0.12081	4.3505	1.35826e-05	0.000168453	2.93455	2.90873	2.95757	2.82369	2.77093	2.72808
ENSMUST00000021207	Rflnb	0.978972	0.225142	4.34824	1.37232e-05	0.000170025	2.49441	2.34948	2.27203	2.1828	2.03481	2.02826
ENSMUST00000033283	Rrm1	-0.40286	0.0926654	-4.34747	1.37715e-05	0.000170538	3.40322	3.40933	3.36549	3.52847	3.47975	3.53315
ENSMUST00000056433	Gpr107	0.476207	0.109592	4.34529	1.39089e-05	0.000172065	2.96594	2.98275	2.93421	2.80842	2.80907	2.83629
ENSMUST00000086723	Man2a1	-0.424714	0.0977459	-4.34508	1.39227e-05	0.00017215	3.02073	3.06481	3.03064	3.16818	3.17928	3.1531
ENSMUST00000023426	Cldnd1	-0.448844	0.103362	-4.34245	1.40903e-05	0.000174134	2.89719	2.89076	2.87519	3.02069	3.00554	3.04196
ENSMUST00000089302	Usp9x	-0.429512	0.0989359	-4.34132	1.41632e-05	0.000174947	3.35302	3.41699	3.35723	3.50248	3.47415	3.53917
ENSMUST00000064347	Tmem171	-3.61672	0.833173	-4.3409	1.41901e-05	0.000175192	-0.0357936	-0.0396817	0.579622	1.47115	1.28663	1.29418
ENSMUST00000068079	Zfp560	0.929641	0.214235	4.33935	1.42908e-05	0.000176346	2.18169	2.218	2.22798	1.87863	1.93008	1.97447
ENSMUST00000065562	Socs4	-0.403503	0.0930715	-4.33541	1.45489e-05	0.000179441	3.23465	3.21147	3.18385	3.34059	3.31398	3.34094
ENSMUST00000037270	Fam91a1	0.396727	0.0915372	4.33405	1.46388e-05	0.000180459	3.50691	3.51116	3.47297	3.34492	3.38906	3.3978
ENSMUST00000040135	Nup43	-0.0512311	0.152827	-0.335223	0.737457	0.891927	2.57273	2.54465	2.47862	2.59488	2.49075	2.55701
ENSMUST00000093923	Cdc27	-0.446708	0.103113	-4.33224	1.476e-05	0.000181765	3.14748	3.11169	3.0625	3.26094	3.2343	3.2337
ENSMUST00000122170	Gm12338	-0.958143	0.221268	-4.33024	1.48947e-05	0.000183154	2.13152	1.96892	1.96433	2.38809	2.32005	2.23027
ENSMUST00000023507	Gsk3b	-0.514353	0.118836	-4.32824	1.50306e-05	0.000184734	2.9891	2.95375	2.88925	3.11642	3.05341	3.12937
ENSMUST00000034607	Arcn1	-0.360052	0.0832178	-4.32662	1.51413e-05	0.000186001	3.77221	3.78183	3.73987	3.87159	3.85565	3.89222
ENSMUST00000030769	Psmc2	-0.440912	0.101916	-4.32626	1.51666e-05	0.000186218	3.61442	3.5653	3.53878	3.74376	3.65806	3.71414
ENSMUST00000020552	Tpgs1	-0.91234	0.210902	-4.32589	1.51916e-05	0.000186417	2.11033	2.00171	2.04944	2.41999	2.24087	2.31428
ENSMUST00000006900	Acot13	-0.998624	0.230859	-4.32569	1.52053e-05	0.000186417	2.03239	1.89482	2.08137	2.41636	2.22863	2.2634
ENSMUST00000110408	Ropn1l	-1.94915	0.450602	-4.32565	1.52081e-05	0.000186417	1.32593	1.07426	0.82266	1.74735	1.73378	1.63868
ENSMUST00000033544	Brcc3	-0.839839	0.194156	-4.32558	1.52131e-05	0.000186417	2.1972	2.15344	2.1079	2.29985	2.45835	2.44518
ENSMUST00000095383	Tmem263	-0.574411	0.132861	-4.32341	1.53635e-05	0.000188166	2.86293	2.84398	2.72884	3.00262	2.94464	3.01629
ENSMUST00000181570	Gpr137b	-1.01018	0.233785	-4.32099	1.5533e-05	0.000190129	1.8507	1.94259	1.9366	2.3046	2.21091	2.11234
ENSMUST00000043610	Ric1	-0.553691	0.128142	-4.3209	1.55392e-05	0.000190129	2.52171	2.52969	2.55735	2.7063	2.70987	2.69303
ENSMUST00000015239	Fbxw5	-0.87976	0.203612	-4.32077	1.55484e-05	0.000190147	2.08478	2.00564	2.15075	2.4236	2.29735	2.31646
ENSMUST00000222364	Zfp369	-0.698062	0.161725	-4.31636	1.58625e-05	0.000193795	2.26524	2.30076	2.2206	2.47753	2.48802	2.45476
ENSMUST00000161538	Luc7l2	0.0720839	0.160149	0.450105	0.652634	0.849614	2.49312	2.57837	2.43088	2.49615	2.48666	2.46721
ENSMUST00000042148	Mrps28	-0.622281	0.14421	-4.31509	1.59538e-05	0.000194717	2.78703	2.68705	2.68257	2.98426	2.8595	2.87276
ENSMUST00000124421	Fbxl5	1.41007	0.326929	4.31308	1.60997e-05	0.0001964	1.99359	2.07091	2.14192	1.29505	1.73378	1.7713
ENSMUST00000102494	Nsrp1	-0.441743	0.102446	-4.31197	1.6181e-05	0.000197294	3.10093	3.14756	3.13623	3.27531	3.21783	3.28889
ENSMUST00000165754	Lztfl1	1.19113	0.276255	4.31172	1.61993e-05	0.000197419	1.95984	2.01722	2.03447	1.59608	1.61906	1.7144
ENSMUST00000169906	Nisch	-0.134791	0.163867	-0.82256	0.410758	0.685902	2.43696	2.46817	2.42004	2.39962	2.54789	2.48672
ENSMUST00000049896	Gpkow	-0.424728	0.0986141	-4.30697	1.65507e-05	0.000201303	3.16011	3.11505	3.14013	3.28874	3.23209	3.2774
ENSMUST00000021920	Sptlc1	0.430098	0.0998917	4.30564	1.66503e-05	0.000202414	3.36767	3.36873	3.29227	3.22048	3.21451	3.20966
ENSMUST00000129672	Clcn3	-0.941671	0.218765	-4.30448	1.67376e-05	0.000203375	1.93733	2.11565	2.02678	2.21587	2.35481	2.36178
ENSMUST00000049248	Malt1	-0.560436	0.130208	-4.30418	1.67609e-05	0.000203557	3.08313	3.08155	3.03179	3.13075	3.26799	3.28912
ENSMUST00000050077	Lancl2	-1.23369	0.286666	-4.30357	1.68064e-05	0.000204009	1.72008	1.5401	1.56863	1.9793	2.01902	1.96482
ENSMUST00000155115	Adam17	1.18328	0.275003	4.30278	1.68669e-05	0.000204643	2.12257	2.12467	2.21056	1.57126	1.92512	1.82161
ENSMUST00000091924	Polr3gl	-1.09569	0.254682	-4.30221	1.69101e-05	0.000205065	1.73506	1.78639	1.72575	2.11896	2.11593	1.99315
ENSMUST00000142440	Rpl11	1.08306	0.251837	4.30062	1.70318e-05	0.000206439	2.11649	2.01722	2.08137	1.72998	1.77093	1.7397
ENSMUST00000168704	Slc2a3	-1.61373	0.375299	-4.29984	1.70923e-05	0.000207071	1.19466	1.70068	1.54576	1.79566	2.08251	2.09821
ENSMUST00000020827	Rnft1	-0.620763	0.14442	-4.29832	1.72096e-05	0.000208389	2.86348	2.78444	2.69689	3.00215	2.91091	3.00265
ENSMUST00000058098	Mbtps2	-0.524161	0.122006	-4.2962	1.73748e-05	0.000210285	2.84616	2.91117	2.8239	3.06917	2.98863	2.9977
ENSMUST00000148740	F730043M19Rik	1.43055	0.333017	4.29573	1.74116e-05	0.000210627	1.86183	1.98151	1.82266	1.43772	1.5538	1.37716
ENSMUST00000102549	Nipal3	-0.774241	0.18026	-4.29513	1.74594e-05	0.000211102	2.18692	2.20583	2.31202	2.52692	2.46847	2.41163
ENSMUST00000196736	Pla2g12a	-0.929592	0.216585	-4.29204	1.77041e-05	0.00021385	2.12856	2.01722	2.23283	2.41453	2.31193	2.4983
ENSMUST00000049149	Lrp1	3.73749	0.870969	4.29119	1.77716e-05	0.00021456	1.41136	1.19077	1.43996	0.0397822	-0.014404	0.492548
ENSMUST00000005108	Kdm5a	-0.473395	0.110329	-4.29075	1.78072e-05	0.000214885	3.07715	3.0845	3.02871	3.24118	3.15143	3.22279
ENSMUST00000103232	2510039O18Rik	-0.462785	0.107863	-4.29049	1.7828e-05	0.000215029	3.21827	3.21025	3.14013	3.35993	3.34277	3.28471
ENSMUST00000032477	Necap1	-0.447987	0.104417	-4.29036	1.78382e-05	0.000215047	3.10061	3.04845	3.03977	3.22334	3.16486	3.20604
ENSMUST00000123463	Gm15777	0.784974	0.183034	4.28867	1.79747e-05	0.000216548	2.32023	2.37529	2.42317	2.11166	2.14995	2.15215
ENSMUST00000021930	Sfxn1	-0.374603	0.0873486	-4.2886	1.79804e-05	0.000216548	3.57847	3.5362	3.53266	3.67847	3.64073	3.66719
ENSMUST00000002029	Emd	-0.906032	0.211458	-4.28469	1.82991e-05	0.000220172	1.98124	2.08417	1.9732	2.34941	2.21091	2.29646
ENSMUST00000033597	Hmgn5	-0.454695	0.106144	-4.28375	1.83766e-05	0.000220996	3.24524	3.2078	3.22258	3.38945	3.29904	3.39255
ENSMUST00000004574	Dnajb11	-0.625123	0.145943	-4.28334	1.84111e-05	0.000221302	2.70299	2.63149	2.56189	2.87926	2.78008	2.80782
ENSMUST00000182017	Rps13	-0.737148	0.172132	-4.28247	1.84831e-05	0.000222059	2.72463	2.55911	2.48542	2.8244	2.86124	2.7811
ENSMUST00000237004	Txnl1	0.994012	0.232286	4.27927	1.8751e-05	0.000225057	2.30465	2.27629	2.19505	1.81063	1.9856	2.05285
ENSMUST00000138490	Rnf20	1.16461	0.27217	4.27897	1.87758e-05	0.000225245	2.08478	1.98151	2.09814	1.58385	1.74902	1.76362
ENSMUST00000004920	Ulk2	-1.17959	0.276091	-4.27248	1.93314e-05	0.000231572	2.03609	1.73847	1.69357	2.20414	2.24567	2.16465
ENSMUST00000107041	Gm7336	-1.60583	0.376009	-4.27072	1.94847e-05	0.000233295	1.52051	1.40748	1.05674	1.81793	1.88322	1.85428
ENSMUST00000036734	Gadd45gip1	-0.750078	0.175733	-4.26829	1.96974e-05	0.000235727	2.24296	2.22514	2.20801	2.52408	2.39384	2.42705
ENSMUST00000197455	Gm43412	2.72027	0.637551	4.26675	1.98346e-05	0.000237252	1.55527	1.43744	1.48271	0.0397822	0.939839	0.617487
ENSMUST00000151826	Trp53rkb	1.36041	0.318923	4.26565	1.99323e-05	0.000238305	1.87269	1.83538	1.92695	1.47115	1.47696	1.46259
ENSMUST00000110991	Slc12a6	-0.846551	0.233956	-3.61842	0.000296405	0.00266639	1.8563	1.82364	1.84679	2.05262	2.11593	2.11923
ENSMUST00000175674	Gm20667	-0.952643	0.223469	-4.26297	2.01727e-05	0.000240946	1.88849	1.8846	1.95069	2.21876	2.11913	2.24074
ENSMUST00000037913	Rmi2	-0.598866	0.140489	-4.26273	2.01948e-05	0.000241092	2.69418	2.64606	2.56189	2.86195	2.80051	2.78775
ENSMUST00000180434	Gm26724	-1.0267	0.240863	-4.26259	2.0207e-05	0.00024112	1.76355	1.81765	1.81641	2.04838	2.11913	2.15215
ENSMUST00000094646	Vps4b	0.360063	0.110383	3.26194	0.00110653	0.00848662	3.30445	3.26287	3.24191	3.21732	3.12009	3.1435
ENSMUST00000102813	Cfap157	1.42729	0.335048	4.25996	2.04466e-05	0.000243743	1.80306	1.8794	1.90698	1.53114	1.36581	1.39564
ENSMUST00000078976	Zfp706	0.399176	0.0937402	4.25832	2.05971e-05	0.000245299	3.46127	3.46234	3.40472	3.33973	3.30595	3.3242
ENSMUST00000149420	Sri	-1.59809	0.398347	-4.01181	6.02545e-05	0.000647908	1.1403	1.21559	1.29978	1.72102	1.66684	1.723
ENSMUST00000100528	Ube2z	-0.366253	0.0861672	-4.25049	2.13299e-05	0.000253535	3.60924	3.61804	3.59098	3.73377	3.68361	3.73043
ENSMUST00000019917	Rwdd1	-0.528085	0.124254	-4.25005	2.1372e-05	0.00025379	2.84215	2.82125	2.75354	3.01475	2.94416	2.93607
ENSMUST00000021314	Nmt1	-0.459635	0.108179	-4.24882	2.14897e-05	0.000255065	3.50827	3.46817	3.45656	3.67052	3.55026	3.62095
ENSMUST00000145652	Rab11fip4os1	3.58442	0.843833	4.24778	2.15895e-05	0.000256125	1.21948	1.19077	1.63077	0.516903	-0.014404	0.316457
ENSMUST00000019075	Natd1	-0.440627	0.103859	-4.24253	2.21009e-05	0.000261899	2.88381	2.91214	2.8663	3.02386	3.02222	3.01543
ENSMUST00000060185	Fndc9	-0.442951	0.104409	-4.24246	2.21082e-05	0.000261899	3.15116	3.19128	3.17951	3.32669	3.25277	3.33889
ENSMUST00000053063	Hexim1	-0.537709	0.126751	-4.24226	2.21285e-05	0.000262013	2.96507	2.87887	2.86966	3.12005	3.06658	3.01281
ENSMUST00000090781	H2bc21	-1.10093	0.259578	-4.24123	2.22298e-05	0.00026296	1.77039	1.70851	1.66776	2.01751	2.02302	2.10179
ENSMUST00000034279	Gse1	0.111385	0.28511	0.390673	0.696039	0.871547	1.79672	1.86341	1.78374	1.83912	1.75645	1.74782
ENSMUST00000035725	Brk1	-0.469653	0.110872	-4.23599	2.27551e-05	0.000268916	3.38284	3.28563	3.33263	3.52833	3.44469	3.45286
ENSMUST00000135094	Ctps2	-2.90033	0.685243	-4.23255	2.31052e-05	0.000272921	0.265236	0.659288	0.579622	1.34081	1.38354	1.47783
ENSMUST00000079213	Prpf38a	-0.519585	0.122791	-4.23146	2.3218e-05	0.000274121	2.59055	2.61737	2.58287	2.76159	2.74752	2.75182
ENSMUST00000103109	Cntnap1	0.896666	0.211942	4.23072	2.32941e-05	0.000274889	2.28227	2.20829	2.2586	1.90901	1.97237	2.04885
ENSMUST00000101118	Rybp	0.511118	0.120854	4.22923	2.34497e-05	0.000276591	3.00875	3.02403	2.95391	2.8002	2.89247	2.82967
ENSMUST00000003687	Tgfb3	-2.00738	0.474688	-4.22885	2.34894e-05	0.000276927	0.964206	1.28254	0.977562	1.82511	1.46272	1.75579
ENSMUST00000092430	Tfam	0.421763	0.099746	4.22837	2.35387e-05	0.000277376	3.19491	3.16822	3.13803	3.05388	3.02699	3.04114
ENSMUST00000029355	Ppm1l	-0.76954	0.182002	-4.22819	2.35579e-05	0.000277468	2.37075	2.49561	2.34305	2.73701	2.56879	2.59635
ENSMUST00000229591	Rpl8	1.01659	0.240495	4.22706	2.36759e-05	0.000278725	2.15173	2.14216	2.20287	1.9692	1.8181	1.7713
ENSMUST00000180411	Gm17491	0.594187	0.140693	4.22328	2.40769e-05	0.000283175	2.58952	2.63793	2.62592	2.4218	2.46416	2.4304
ENSMUST00000128198	Gm15326	-0.915561	0.217094	-4.21735	2.47185e-05	0.000290442	1.92799	1.90971	1.91206	2.2071	2.13482	2.23027
ENSMUST00000027464	Mrpl44	-0.579085	0.137324	-4.21693	2.47647e-05	0.000290847	2.53358	2.56562	2.49739	2.75075	2.6749	2.69395
ENSMUST00000129852	Tk1	0.90593	0.214899	4.21561	2.49101e-05	0.000292274	2.29462	2.25478	2.16225	1.9536	2.00263	1.94485
ENSMUST00000032882	Ndufc2	-1.42826	0.33894	-4.2139	2.50997e-05	0.000294218	1.49569	1.45168	1.35777	1.94287	1.89408	1.74782
ENSMUST00000028728	Ubr1	-0.4241	0.100699	-4.21156	2.5361e-05	0.000297139	2.92988	2.95595	2.93469	3.04923	3.07972	3.07423
ENSMUST00000136631	Nrip2	2.27439	0.540301	4.20949	2.5595e-05	0.000299739	1.52051	1.50439	1.76995	0.516903	0.939839	1.12937
ENSMUST00000152334	Arfrp1	1.43962	0.342029	4.20906	2.5644e-05	0.000300082	1.93733	1.84681	1.9732	1.66303	1.41696	1.31646
ENSMUST00000104958	Psme2b	-0.697772	0.165781	-4.209	2.56505e-05	0.000300082	2.5597	2.44462	2.58929	2.76569	2.64835	2.80782
ENSMUST00000031598	Ddx54	1.30096	0.309098	4.20891	2.5661e-05	0.000300082	1.92325	2.02478	1.85262	1.54493	1.59838	1.49255
ENSMUST00000102484	Ddi2	0.400494	0.0952016	4.2068	2.59008e-05	0.000302742	3.21584	3.23494	3.18708	3.09401	3.09008	3.09352
ENSMUST00000055296	Polr1a	0.778835	0.185192	4.20556	2.60438e-05	0.000304269	2.49569	2.44746	2.46044	2.12969	2.21859	2.32929
ENSMUST00000023213	Hgh1	0.508539	0.12096	4.20418	2.62033e-05	0.000305987	2.97789	2.89228	2.90596	2.79106	2.74902	2.7811
ENSMUST00000072239	Tmpo	-0.479241	0.114043	-4.20228	2.64241e-05	0.000308391	3.0625	3.05479	2.99208	3.23319	3.14245	3.16526
ENSMUST00000030675	Mrps15	-0.587213	0.13974	-4.20219	2.64342e-05	0.000308391	2.56735	2.51177	2.60901	2.78797	2.70823	2.72385
ENSMUST00000046114	Mrpl54	-0.802095	0.190942	-4.20073	2.66052e-05	0.000310092	2.26524	2.15344	2.08815	2.46139	2.39043	2.39564
ENSMUST00000150416	Wsb1	-0.251585	0.132046	-1.90528	0.0567431	0.198973	2.69093	2.69029	2.61002	2.74135	2.70905	2.7713
ENSMUST00000038770	Vasn	-0.910541	0.217055	-4.19499	2.72887e-05	0.000317756	2.07142	2.24588	2.23763	2.33204	2.46272	2.57052
ENSMUST00000022784	Haus4	-0.876256	0.209002	-4.19258	2.758e-05	0.000320996	2.12257	2.05022	1.94135	2.35365	2.26206	2.30546
ENSMUST00000042824	Herc1	-0.170902	0.113025	-1.51207	0.130516	0.350778	3.2558	3.37194	3.36708	3.36918	3.37334	3.41475
ENSMUST00000035780	Oma1	-0.780261	0.186414	-4.18563	2.84373e-05	0.000330348	2.12856	2.18821	2.05311	2.36816	2.3712	2.34584
ENSMUST00000099393	Hps6	-0.585822	0.139979	-4.18507	2.85082e-05	0.000331016	2.45557	2.44604	2.42317	2.64831	2.61194	2.59292
ENSMUST00000027775	Efcab2	-1.32823	0.317427	-4.18436	2.85965e-05	0.000331884	1.52051	1.50439	1.69357	1.98917	1.83685	2.08361
ENSMUST00000030145	Dcaf12	-0.401906	0.0961377	-4.18053	2.90836e-05	0.000337219	3.39299	3.35739	3.34361	3.50412	3.44484	3.50693
ENSMUST00000087215	Cnot9	-0.459431	0.10994	-4.17892	2.92901e-05	0.000339453	3.34568	3.25873	3.24473	3.46073	3.39957	3.40848
ENSMUST00000015486	Xk	-0.597985	0.143145	-4.17748	2.9476e-05	0.000341446	2.45836	2.38683	2.41531	2.61497	2.58982	2.59863
ENSMUST00000153446	Furin	1.23095	0.294767	4.17603	2.96645e-05	0.000343306	1.8673	2.03587	2.04944	1.59608	1.67579	1.58363
ENSMUST00000114229	Cxadr	0.0311697	0.524595	0.0594167	0.95262	0.985201	1.16833	1.37529	1.31999	1.27023	1.06478	1.44679
ENSMUST00000001507	Cyp51	-0.48795	0.11691	-4.17372	2.99663e-05	0.000346473	3.94661	3.87887	3.83652	4.09228	3.96646	4.04204
ENSMUST00000165802	Ergic1	-0.922554	0.221066	-4.17321	3.00336e-05	0.000347088	1.83927	1.88974	1.9318	2.15373	2.16744	2.1768
ENSMUST00000030453	Mmachc	-0.49481	0.118603	-4.17198	3.01964e-05	0.000348806	2.68766	2.69592	2.6633	2.82582	2.85775	2.80922
ENSMUST00000031478	Ddx51	0.474414	0.113727	4.17153	3.02562e-05	0.000349168	2.88693	2.86503	2.90184	2.74905	2.75645	2.71958
ENSMUST00000041023	Ipo9	0.533965	0.128007	4.17138	3.02754e-05	0.000349226	2.82693	2.79728	2.74988	2.65783	2.63102	2.60538
ENSMUST00000081232	Plcg2	0.374139	0.0897959	4.16655	3.09246e-05	0.000356546	4.14038	4.15135	4.11945	4.06456	3.98416	4.02155
ENSMUST00000185589	Gramd1a	-0.0398211	0.272806	-0.145969	0.883946	0.958798	1.90869	1.9288	1.85838	2.00357	1.93008	1.7713
ENSMUST00000109267	Map3k1	-0.347382	0.0834345	-4.16353	3.13369e-05	0.000360624	3.74496	3.74657	3.71571	3.81401	3.85448	3.85194
ENSMUST00000193734	Tbl1xr1	0.977983	0.234937	4.16274	3.1445e-05	0.000361699	2.16286	2.26995	2.09483	1.87229	1.89941	1.89049
ENSMUST00000002735	Clpp	-0.521617	0.12541	-4.15929	3.19235e-05	0.000366346	3.0534	3.00915	2.93803	3.21587	3.11173	3.14576
ENSMUST00000034982	Tfdp2	0.97741	0.235024	4.15877	3.19967e-05	0.000367014	2.18169	2.27838	2.14488	1.87229	1.84293	2.0022
ENSMUST00000117563	Gm9385	-0.647776	0.155766	-4.15865	3.2013e-05	0.00036703	2.54285	2.39168	2.43695	2.68717	2.64551	2.6366
ENSMUST00000123192	Nup88	-0.0313269	0.548524	-0.0571113	0.954457	0.985819	1.04339	1.21559	1.42472	1.08117	1.34732	1.31646
ENSMUST00000032372	Golt1b	0.414373	0.0996866	4.15676	3.22791e-05	0.000369735	3.2295	3.23123	3.16985	3.08117	3.09281	3.0851
ENSMUST00000223318	Rps7	0.913204	0.219748	4.15568	3.24314e-05	0.000371308	2.2717	2.14501	2.18975	1.93741	1.93008	1.92391
ENSMUST00000170578	Rgmb	1.14121	0.274683	4.15464	3.25794e-05	0.000372655	2.2674	2.20087	1.9946	1.87229	1.87769	1.70562
ENSMUST00000084535	Amer1	0.55505	0.133645	4.15316	3.27915e-05	0.000374906	2.71471	2.69671	2.69855	2.50218	2.58109	2.52058
ENSMUST00000155573	Rhno1	-0.56984	0.13723	-4.15244	3.28955e-05	0.000375921	2.58434	2.52022	2.55159	2.6852	2.77235	2.71003
ENSMUST00000179797	Gm20594	-0.523193	0.126029	-4.15137	3.30489e-05	0.000377498	2.71471	2.68048	2.63653	2.79794	2.84473	2.86238
ENSMUST00000000266	Ifi202b	2.80959	0.67686	4.15092	3.31143e-05	0.000378069	2.1972	2.15622	2.1079	1.08117	0.888686	1.61749
ENSMUST00000122928	Lrif1	0.464624	0.365528	1.2711	0.203692	0.465374	1.76355	1.66789	1.54576	1.59608	1.50411	1.47783
ENSMUST00000076249	Ifit3b	-1.91011	0.460426	-4.14857	3.34556e-05	0.000381611	0.964206	1.16444	1.12369	1.48694	1.66684	1.79358
ENSMUST00000039991	Slc12a9	0.0692956	0.155855	0.444617	0.656597	0.85184	2.5791	2.49307	2.44885	2.48226	2.48528	2.50115
ENSMUST00000017597	Pipox	-1.86076	0.449223	-4.14217	3.44036e-05	0.000391879	0.867296	1.30274	1.09151	1.61957	1.73378	1.68753
ENSMUST00000146905	Arl4a	-1.20524	0.291028	-4.14132	3.45318e-05	0.000393157	1.70457	1.62308	1.48271	1.9536	1.99843	1.97447
ENSMUST00000022124	Cd180	-0.398428	0.0962449	-4.13973	3.47708e-05	0.000395695	3.70076	3.7274	3.72466	3.88797	3.79123	3.82854
ENSMUST00000200366	Shisa5	-1.98576	0.479772	-4.13896	3.48882e-05	0.000396847	1.16833	0.863408	0.977562	1.50218	1.68457	1.6489
ENSMUST00000084621	Tbc1d2	1.70492	0.412021	4.13794	3.5044e-05	0.000398435	1.74954	1.73117	1.72575	0.942872	1.32802	1.29418
ENSMUST00000134138	Ints6l	-1.7472	0.422307	-4.13727	3.51456e-05	0.00039922	1.1403	1.10645	1.27859	1.81793	1.58766	1.68753
ENSMUST00000002320	Ppard	-0.466268	0.112799	-4.13361	3.5711e-05	0.000405269	2.70299	2.70695	2.71236	2.84867	2.84172	2.85302
ENSMUST00000123397	Rapgef3	-1.82794	0.442272	-4.13308	3.57931e-05	0.000406013	0.809304	1.28254	1.31999	1.84596	1.68457	1.66864
ENSMUST00000156698	Telo2	0.229433	0.282676	0.811647	0.416994	0.691018	1.89363	1.8688	1.76289	1.77218	1.77093	1.78628
ENSMUST00000031607	Dtx1	-0.38502	0.147474	-2.61077	0.00903399	0.0480347	2.53358	2.63149	2.51914	2.63967	2.67313	2.72385
ENSMUST00000103147	Psmb3	-0.25429	0.147792	-1.72059	0.085326	0.264875	2.4814	2.43888	2.51664	2.57886	2.51323	2.57533
ENSMUST00000238135	Ndfip1	0.810875	0.196539	4.12578	3.69482e-05	0.000417958	2.24524	2.34234	2.3841	2.07721	2.0894	2.08361
ENSMUST00000203776	Aplf	-1.76837	0.428779	-4.1242	3.72026e-05	0.000420642	1.49569	1.13641	1.01896	1.83912	1.87769	1.6489
ENSMUST00000000137	Actr2	-0.384579	0.093273	-4.12315	3.73724e-05	0.000422368	4.04393	4.01673	3.95442	4.13714	4.10267	4.12669
ENSMUST00000192173	Gm37233	2.24955	0.546299	4.11779	3.82523e-05	0.000432113	1.41136	1.74565	1.69357	0.340812	1.06478	1.12937
ENSMUST00000021993	Uqcrb	-0.739148	0.179513	-4.11752	3.82975e-05	0.000432425	2.17103	2.10954	2.23283	2.41085	2.3712	2.40636
ENSMUST00000202150	Gm43682	2.03697	0.494914	4.11579	3.85848e-05	0.00043527	1.62696	1.62308	1.54576	1.15373	0.763747	0.96967
ENSMUST00000123995	Eif4a1	0.811528	0.197271	4.11377	3.89252e-05	0.000438908	2.24751	2.27207	2.32392	2.0441	2.06478	2.0022
ENSMUST00000023113	Polr3h	0.411596	0.238944	1.72256	0.0849684	0.264314	2.06112	2.02478	2.07098	2.01291	1.88322	1.87875
ENSMUST00000230939	Gm49553	-2.22304	0.540454	-4.11329	3.90061e-05	0.000439417	0.742358	0.805416	0.977562	1.54493	1.57666	1.4304
ENSMUST00000112498	Crim1	-0.634639	0.154343	-4.11188	3.92458e-05	0.000441713	2.76903	2.88304	2.71634	3.04324	3.00596	2.89681
ENSMUST00000146392	Mtch2	-0.248565	0.23524	-1.05664	0.290674	0.571606	1.9136	1.96892	1.95529	2.03542	1.96332	2.06075
ENSMUST00000022153	Ptcd2	-0.485453	0.118088	-4.11093	3.94067e-05	0.000442915	3.17103	3.10769	3.07028	3.30578	3.20675	3.2755
ENSMUST00000054384	Trim56	-0.433174	0.105397	-4.10993	3.95771e-05	0.000444627	3.32042	3.38143	3.33645	3.41836	3.51051	3.49716
ENSMUST00000082493	Gm22748	-1.43395	0.348958	-4.10923	3.96989e-05	0.000445792	1.30663	1.37529	1.43996	1.78797	1.86066	1.7713
ENSMUST00000035824	Ptpdc1	1.44316	0.351222	4.10898	3.97406e-05	0.000446057	1.90869	1.87413	1.81007	1.59608	1.30782	1.33765
ENSMUST00000076372	Sf3b4	-0.405524	0.0987722	-4.10565	4.03178e-05	0.000452122	3.38548	3.34789	3.3002	3.45725	3.49156	3.45413
ENSMUST00000170373	Atl3	-0.470278	0.114549	-4.10546	4.03512e-05	0.000452291	3.20625	3.14953	3.1212	3.35323	3.25018	3.29692
ENSMUST00000086074	Dnm3	1.18964	0.289811	4.10488	4.04521e-05	0.000453214	2.02111	2.00564	2.01499	1.79566	1.60885	1.52058
ENSMUST00000060945	Aff4	-0.383173	0.0934252	-4.10139	4.10678e-05	0.000459903	3.3687	3.40452	3.33929	3.46336	3.49668	3.50001
ENSMUST00000022722	Acod1	-0.866549	0.211293	-4.10118	4.11052e-05	0.000460113	1.90373	2.0395	2.00695	2.26767	2.20308	2.2707
ENSMUST00000097494	9930111J21Rik1	-0.916649	0.223522	-4.10093	4.11495e-05	0.000460399	1.98951	2.20829	2.26312	2.34081	2.4699	2.50539
ENSMUST00000187757	2010016I18Rik	-1.08588	0.265068	-4.09661	4.19241e-05	0.000468852	1.59767	1.8688	1.86405	2.14015	2.11593	2.10533
ENSMUST00000120334	Vamp7	-0.882538	0.215589	-4.09361	4.24709e-05	0.000474535	1.95984	1.8794	2.02678	2.22447	2.19511	2.25347
ENSMUST00000069195	Zfp46	-0.50799	0.124332	-4.08574	4.39358e-05	0.00048991	2.66056	2.5948	2.62397	2.76488	2.78148	2.79358
ENSMUST00000057325	Ccdc125	-1.16227	0.284501	-4.0853	4.40196e-05	0.000490501	1.87269	1.52852	1.72575	2.07721	2.09281	2.07233
ENSMUST00000226873	Styx	-0.544345	0.133292	-4.08385	4.42962e-05	0.00049336	2.48665	2.56129	2.54694	2.70065	2.68543	2.70385
ENSMUST00000064104	Cdc42se2	-0.364597	0.089348	-4.08063	4.49129e-05	0.000499775	3.33675	3.34234	3.29999	3.44204	3.41889	3.44824
ENSMUST00000005714	Ube2m	-0.863815	0.211709	-4.08021	4.4996e-05	0.000500474	2.03975	2.03587	1.94135	2.33425	2.19778	2.2634
ENSMUST00000156846	Trub2	1.21306	0.297394	4.07895	4.52395e-05	0.000502919	1.96421	1.8794	1.9318	1.54493	1.5419	1.59521
ENSMUST00000118614	Gm12058	3.05238	0.748342	4.07886	4.52568e-05	0.000502919	1.57699	1.28254	1.31999	0.817933	0.286626	0.0154272
ENSMUST00000228207	Tars	1.05703	0.259212	4.07788	4.54477e-05	0.000504812	2.04699	1.99374	2.08815	1.75579	1.74147	1.67819
ENSMUST00000022450	Tasor	0.532144	0.130501	4.0777	4.54832e-05	0.000504979	2.8507	2.83014	2.81578	2.62861	2.73533	2.64382
ENSMUST00000165460	Whamm	-1.09386	0.268409	-4.07535	4.59444e-05	0.000509862	1.67178	1.79283	1.70996	2.14359	1.97682	2.03662
ENSMUST00000020081	Zwint	-0.372781	0.109827	-3.39424	0.000688192	0.00561449	3.02339	2.95508	2.96701	3.05807	3.1185	3.10604
ENSMUST00000151474	Scfd2	0.331588	0.51497	0.643898	0.519642	0.770268	1.57699	1.13641	1.29978	1.29505	1.26435	1.2707
ENSMUST00000221975	Ttc7b	-2.38763	0.586393	-4.07172	4.66679e-05	0.000517198	0.809304	0.562378	0.977562	1.72102	1.43275	1.35785
ENSMUST00000002292	Rmnd5a	-0.638956	0.156941	-4.07132	4.67471e-05	0.000517841	2.25867	2.28046	2.28506	2.47753	2.45689	2.46721
ENSMUST00000034766	Rora	-1.27293	0.312675	-4.07109	4.67944e-05	0.000518132	1.48272	1.5731	1.46892	1.86586	1.85483	1.95495
ENSMUST00000106723	Slc16a4	-1.15981	0.28516	-4.06721	4.75787e-05	0.000526579	1.52051	1.65929	1.7769	2.03978	2.01498	1.98391
ENSMUST00000178920	Gm21781	-0.556294	0.136787	-4.06686	4.76518e-05	0.000527151	2.62222	2.51662	2.60901	2.75994	2.72517	2.7713
ENSMUST00000020223	Tcp11l2	0.867749	0.213538	4.06367	4.83062e-05	0.000534149	2.29866	2.41057	2.33929	1.96406	2.08597	2.19152
ENSMUST00000163475	2610021A01Rik	-0.409678	0.100836	-4.06281	4.84859e-05	0.000535896	2.93595	2.93621	2.94182	3.08078	3.03983	3.0627
ENSMUST00000086236	Gm10180	-0.904255	0.222576	-4.06269	4.85111e-05	0.000535933	2.1489	1.98151	1.90184	2.3046	2.29735	2.28494
ENSMUST00000145231	Ppan	0.813415	0.200231	4.06238	4.85746e-05	0.000536394	2.32404	2.22749	2.26536	2.05682	2.01498	2.01543
ENSMUST00000136335	Primpol	-1.5219	0.374648	-4.06221	4.86105e-05	0.00053655	1.39557	1.61353	1.18168	2.00357	1.84293	1.80076
ENSMUST00000021077	Slc9a3r1	-0.418825	0.103112	-4.06187	4.86819e-05	0.000536932	3.0748	3.13234	3.05783	3.23706	3.20649	3.20267
ENSMUST00000182725	Oas1b	-2.18105	0.536963	-4.06183	4.86889e-05	0.000536932	0.663176	0.914561	0.977562	1.48694	1.47696	1.60649
ENSMUST00000058884	Parn	-0.58122	0.143265	-4.05697	4.97141e-05	0.000547501	2.6363	2.55138	2.50001	2.75243	2.71395	2.75658
ENSMUST00000019199	Plod1	1.91737	0.472706	4.05617	4.98849e-05	0.000549136	1.67178	1.5401	1.70184	1.11896	1.18972	0.793578
ENSMUST00000018875	Ap2b1	-0.435835	0.107504	-4.05412	5.03232e-05	0.000553713	3.39637	3.37529	3.32665	3.55207	3.45142	3.48554
ENSMUST00000023343	Atg3	-0.611117	0.150803	-4.05241	5.06921e-05	0.000557523	2.41599	2.34592	2.39586	2.61149	2.5467	2.55199
ENSMUST00000227896	Gm49284	1.18596	0.292674	4.05214	5.07517e-05	0.000557802	2.02866	1.97316	1.99875	1.60798	1.77093	1.50679
ENSMUST00000171234	Unc13b	2.46193	0.607571	4.05209	5.07629e-05	0.000557802	1.28643	1.60377	1.57962	0.994025	0.587656	0.617487
ENSMUST00000008594	Nutf2	1.05762	0.261051	4.05138	5.09167e-05	0.000559181	2.12557	2.05022	1.9946	1.73875	1.79178	1.68753
ENSMUST00000099735	Yae1d1	0.574008	0.141685	4.0513	5.09339e-05	0.000559181	2.65084	2.64337	2.67827	2.4236	2.51451	2.50958
ENSMUST00000142481	Stau1	-0.0178999	0.227627	-0.078637	0.937321	0.978564	2.06458	1.9897	2.04202	2.03542	2.09619	1.97447
ENSMUST00000169266	Cic	-0.559867	0.138305	-4.04806	5.16447e-05	0.000566478	2.46114	2.50686	2.47725	2.61612	2.68195	2.65091
ENSMUST00000173299	Dnm2	-0.734517	0.201716	-3.64134	0.000271218	0.0024628	2.10722	1.98562	2.08137	2.29746	2.23111	2.31428
ENSMUST00000188717	E330020D12Rik	-0.898868	0.222179	-4.04568	5.2171e-05	0.000571741	1.96421	1.87413	2.09151	2.2273	2.27785	2.26094
ENSMUST00000199079	Rpf1	1.20844	0.29876	4.04486	5.23551e-05	0.000573202	1.94648	1.94709	1.96879	1.43772	1.64835	1.6489
ENSMUST00000172526	BC051226	-1.78749	0.441924	-4.0448	5.23686e-05	0.000573202	1.21948	1.0395	1.05674	1.72998	1.63881	1.57173
ENSMUST00000181935	Rpl31	-0.652075	0.161214	-4.04477	5.23743e-05	0.000573202	2.90472	2.70851	2.72264	3.00498	3.02382	2.91743
ENSMUST00000022709	Spry2	-1.09436	0.270604	-4.04415	5.25124e-05	0.000574459	1.64545	1.73117	1.80364	1.96406	2.13482	2.06465
ENSMUST00000125361	Pea15a	0.902865	0.223277	4.0437	5.26134e-05	0.000575307	2.16833	2.16172	2.2494	1.98917	1.87769	1.89624
ENSMUST00000111230	Tagln2	-0.412193	0.101999	-4.04114	5.31915e-05	0.000581111	3.69036	3.69536	3.67374	3.87235	3.7596	3.79235
ENSMUST00000126435	Mri1	0.702184	0.173824	4.03962	5.35384e-05	0.000584641	2.44708	2.3852	2.46044	2.27023	2.21348	2.17379
ENSMUST00000042012	Sf3b3	0.344055	0.0851819	4.03906	5.36663e-05	0.000585778	4.14713	4.16747	4.11911	4.06394	4.04637	4.01251
ENSMUST00000009003	Rala	0.541723	0.134128	4.03884	5.37168e-05	0.000586068	2.73062	2.68295	2.67913	2.56612	2.50542	2.53262
ENSMUST00000099494	Btaf1	0.364693	0.0903187	4.03785	5.39438e-05	0.000588284	3.74582	3.78522	3.74583	3.61103	3.66284	3.67229
ENSMUST00000071492	Fam136a	-0.409368	0.101415	-4.03656	5.42401e-05	0.000590729	3.30206	3.22983	3.23811	3.409	3.35239	3.38035
ENSMUST00000049699	Pskh1	-0.498208	0.123452	-4.03565	5.44504e-05	0.000592758	2.72688	2.69352	2.65334	2.87484	2.82633	2.82431
ENSMUST00000021790	Tmem14c	-0.523484	0.129719	-4.03552	5.44809e-05	0.000592827	3.0309	2.96464	2.96074	3.22362	3.08562	3.11129
ENSMUST00000150434	Brwd3	-0.616678	0.152831	-4.03502	5.45973e-05	0.00059383	2.55749	2.46682	2.44591	2.61842	2.68543	2.7247
ENSMUST00000180991	Mir155hg	1.3716	0.339959	4.03462	5.46907e-05	0.000594495	1.95543	1.90971	1.79048	1.29505	1.52966	1.5595
ENSMUST00000078547	Sec22c	-0.729488	0.18081	-4.03455	5.47068e-05	0.000594495	2.27596	2.36344	2.18439	2.51545	2.53826	2.44194
ENSMUST00000103220	Snrnp200	-0.372466	0.0923248	-4.0343	5.47645e-05	0.000594859	3.67837	3.69191	3.61315	3.75986	3.78383	3.77975
ENSMUST00000167226	Gm17201	-0.638172	0.158222	-4.03339	5.49785e-05	0.00059692	2.29462	2.25917	2.27859	2.4931	2.46704	2.4484
ENSMUST00000155312	Cdca2	-1.67021	0.41416	-4.03277	5.51223e-05	0.000598217	1.16833	1.21559	1.20801	1.77218	1.74147	1.5595
ENSMUST00000134071	Tpst2	-0.479413	0.290059	-1.65281	0.0983694	0.291996	1.6544	1.71619	1.73344	1.89104	1.80514	1.8415
ENSMUST00000136387	Tia1	-0.70735	0.323045	-2.18963	0.0285508	0.119518	1.46936	1.78639	1.66776	1.92627	1.87769	1.80782
ENSMUST00000021204	Nxn	0.343691	0.109853	3.12864	0.00175614	0.0124943	3.04985	3.04094	2.99626	2.95834	2.89462	2.92391
ENSMUST00000198808	Odf2l	0.107657	0.298442	0.360732	0.7183	0.883687	1.98124	1.74565	1.95983	1.82511	1.98992	1.77886
ENSMUST00000027343	Ogfrl1	-0.676444	0.167994	-4.02661	5.65879e-05	0.000612499	2.41291	2.26995	2.28076	2.52833	2.5443	2.51649
ENSMUST00000197554	Anapc5	0.628543	0.156121	4.026	5.67327e-05	0.000613797	2.59055	2.53319	2.49476	2.37424	2.33195	2.34988
ENSMUST00000217877	Gm2027	2.49712	0.620359	4.02528	5.69069e-05	0.000615411	1.45557	1.52852	1.50904	0.994025	-0.014404	0.793578
ENSMUST00000032309	Ybx3	-0.344117	0.156743	-2.19542	0.0281337	0.118249	2.39396	2.3125	2.35596	2.45476	2.4656	2.45634
ENSMUST00000113853	Ddx31	0.533556	0.132646	4.02242	5.76042e-05	0.000622131	2.98622	2.98521	2.92254	2.87863	2.74299	2.78332
ENSMUST00000185789	Kcnq1ot1	0.48468	0.120576	4.01972	5.82669e-05	0.000629012	3.07277	3.07693	3.14958	2.90901	3.00926	2.94074
ENSMUST00000097843	Cnr2	-2.07383	0.515987	-4.01916	5.84069e-05	0.000630245	1.04339	0.73847	0.931805	1.57126	1.47696	1.58363
ENSMUST00000222125	Irf4	1.7579	0.437422	4.01877	5.85028e-05	0.000630727	1.6544	1.81765	1.75571	1.08117	0.985596	1.44679
ENSMUST00000072519	Elmo1	-0.354118	0.0881228	-4.01847	5.85782e-05	0.000631263	3.5284	3.49384	3.47574	3.62626	3.59305	3.59953
ENSMUST00000022380	Psmc6	-0.621919	0.154804	-4.01747	5.88264e-05	0.00063366	2.71855	2.69592	2.52039	2.83636	2.8344	2.85175
ENSMUST00000035850	Npat	-0.365289	0.0909403	-4.01681	5.89925e-05	0.000635171	3.35177	3.38991	3.3391	3.45375	3.46618	3.49153
ENSMUST00000234988	Zfp598	0.769629	0.191614	4.01656	5.90529e-05	0.000635543	2.37414	2.27207	2.3755	2.10048	2.14995	2.07989
ENSMUST00000025081	Zeb1	-0.0455154	0.123935	-0.367252	0.713431	0.882172	2.94239	2.9184	2.85952	2.97022	2.87209	2.91852
ENSMUST00000179297	Prpf19	0.962501	0.239934	4.01153	6.0327e-05	0.000648403	2.1489	2.14501	2.16508	1.75579	1.96332	1.8415
ENSMUST00000020578	Nudcd2	-0.64949	0.162031	-4.00842	6.11253e-05	0.000656122	2.50579	2.4028	2.3355	2.62298	2.59198	2.63243
ENSMUST00000231563	Gm2349	2.78238	0.69456	4.00596	6.17668e-05	0.00066272	1.41136	1.30274	1.49608	0.0397822	0.763747	0.617487
ENSMUST00000063138	Msl3l2	-1.8019	0.450277	-4.00175	6.28754e-05	0.000674319	1.19466	1.39168	0.82266	1.8527	1.65769	1.67819
ENSMUST00000005234	Wdr1	-0.415262	0.103777	-4.00147	6.29496e-05	0.000674821	2.96594	2.93252	2.925	3.08784	3.04364	3.06735
ENSMUST00000058011	Mcm2	-0.355833	0.0889365	-4.00098	6.30794e-05	0.000675918	3.69426	3.6482	3.64464	3.79839	3.75872	3.75174
ENSMUST00000232586	Gm32312	0.962337	0.240556	4.00046	6.32183e-05	0.00067711	2.41291	2.28665	2.26086	2.04838	1.86066	2.15215
ENSMUST00000190945	Pign	-0.860249	0.215136	-3.99863	6.37104e-05	0.000682084	1.94648	1.92411	2.03826	2.21876	2.18425	2.28494
ENSMUST00000023100	Srebf2	0.450364	0.112678	3.99692	6.41721e-05	0.000686728	3.24705	3.25035	3.22357	3.17172	3.07231	3.0627
ENSMUST00000053771	Phkb	-0.558905	0.20973	-2.66487	0.00770171	0.0422863	1.95984	2.11868	2.08477	2.21004	2.21604	2.25598
ENSMUST00000077175	Polr3b	0.415044	0.103849	3.99662	6.42545e-05	0.000687011	3.32932	3.31211	3.29122	3.20621	3.13048	3.21737
ENSMUST00000061859	D17H6S53E	-0.664137	0.166226	-3.99539	6.45879e-05	0.000690277	2.23138	2.34592	2.27642	2.47911	2.46127	2.51922
ENSMUST00000024860	Ehd3	0.639133	0.160033	3.99376	6.50335e-05	0.000694737	2.44851	2.48406	2.53627	2.29985	2.29735	2.29873
ENSMUST00000025505	Dctn4	-0.300583	0.164029	-1.8325	0.0668769	0.223144	2.32023	2.27419	2.32781	2.38614	2.42964	2.37716
ENSMUST00000115765	Brd8	-0.592455	0.148422	-3.99169	6.56039e-05	0.000699917	2.3569	2.39329	2.37724	2.58879	2.52593	2.54691
ENSMUST00000102889	Ecpas	-0.386033	0.0967583	-3.98966	6.61667e-05	0.00070531	3.15482	3.14188	3.16929	3.30081	3.23869	3.27359
ENSMUST00000030660	Trappc3	-0.530742	0.133036	-3.98946	6.62243e-05	0.000705617	2.96203	2.80912	2.85551	3.0728	3.01457	3.03121
ENSMUST00000052838	Mib1	-0.419028	0.105043	-3.98909	6.63263e-05	0.000706398	2.9681	2.9302	2.97144	3.05008	3.09315	3.10392
ENSMUST00000007993	Rbm28	0.48272	0.12107	3.98712	6.68802e-05	0.00071168	2.9082	2.86232	2.83489	2.7499	2.7016	2.72044
ENSMUST00000072729	Ms4a4c	-0.726926	0.182405	-3.98522	6.74164e-05	0.000717076	2.54627	2.36344	2.42935	2.75411	2.57443	2.6696
ENSMUST00000109832	Ppp2r5c	0.403641	0.149756	2.69533	0.00703193	0.0393024	2.65881	2.56991	2.63653	2.55698	2.45835	2.48525
ENSMUST00000095664	Tmf1	-0.6078	0.152612	-3.98265	6.81518e-05	0.000723958	2.51075	2.42867	2.39917	2.61612	2.59838	2.67724
ENSMUST00000082456	Rnu73b	0.962291	0.24177	3.98018	6.88622e-05	0.000731189	2.05763	2.09065	2.08477	1.76406	1.80514	1.79358
ENSMUST00000107924	Selenot	-0.398188	0.100048	-3.97997	6.89226e-05	0.000731514	3.48272	3.4838	3.42332	3.59062	3.53948	3.61857
ENSMUST00000182161	Sowahc	-0.44546	0.112014	-3.97681	6.98472e-05	0.000740687	2.9891	3.03986	2.93993	3.15071	3.11075	3.11476
[truncated: 10,621 more rows]
